# Supplementary material for: Physics-informed neural network for lithium-ion battery degradation stable modeling and prognosis
Source: Nat Commun. 2024 May 21;15:4332. doi: 10.1038/s41467-024-48779-z (PMC11109204; doi:10.1038/s41467-024-48779-z)
Supplement: Supplementary file 3 — Source Data [file 41467_2024_48779_MOESM3_ESM.xlsx]

## Sheet: Figure 4a
XJTU batch 1 true	XJTU batch 1 pred	XJTU batch 2 true	XJTU batch 2 pred	XJTU batch 3 true	XJTU batch 3 pred	XJTU batch 4 true	XJTU batch 4 pred	XJTU batch 5 true	XJTU batch 5 pred	XJTU batch 6 true	XJTU batch 6 pred	TJU batch 1 true	TJU batch 1 pred	TJU batch 2 true	TJU batch 2 pred	TJU batch 3 true	TJU batch 3 pred	MIT dataset true	MIT dataset pred	HUST dataset true	HUST dataset pred
0.957	0.976111	0.924	0.952634	0.956	0.96575	0.963189	0.984674	0.955189	0.938826	0.964389	1.00232	0.906859	0.900155	0.900091	0.918836	0.956866	0.960425	0.987056	0.986808	1.07852	1.08306
0.9595	0.979364	0.926	0.958227	0.9415	0.977111	0.969098	0.979663	0.956301	0.958468	0.961681	0.992217	0.907226	0.902802	0.900379	0.921694	0.956259	0.96016	0.987278	0.989181	1.07855	1.08201
0.961	0.9792	0.928	0.953636	0.95	0.983702	0.971029	0.978565	0.957345	0.956387	0.959111	0.988828	0.907814	0.905406	0.900261	0.930933	0.955821	0.958005	0.987603	0.984979	1.07853	1.08142
0.962	0.980811	0.9325	0.941383	0.9635	0.984353	0.972464	0.981484	0.958326	0.95296	0.959602	0.991013	0.90792	0.911154	0.89993	0.921133	0.9555	0.952996	0.987847	0.987436	1.07851	1.08069
0.9635	0.981341	0.934	0.940296	0.9905	0.977851	0.973573	0.985059	0.95925	0.954347	0.960514	0.993574	0.908367	0.901859	0.899502	0.896299	0.954875	0.955589	0.987999	0.988153	1.07903	1.08049
0.965	0.984438	0.9355	0.943015	0.9935	0.960122	0.974528	0.990396	0.960126	0.957088	0.961697	0.990109	0.908139	0.912643	0.898862	0.911519	0.954311	0.960999	0.988213	0.987415	1.07852	1.08019
0.966	0.984886	0.9365	0.944797	0.982	0.970175	0.976622	0.983782	0.960959	0.966603	0.965569	0.990038	0.908006	0.904417	0.898198	0.916401	0.953792	0.958598	0.988346	0.991427	1.0789	1.08403
0.967	0.983975	0.938	0.943108	0.961	0.959102	0.977873	0.984282	0.961756	0.961137	0.96682	0.989238	0.90764	0.910699	0.897725	0.905158	0.952791	0.961282	0.988378	0.987259	1.07845	1.08219
0.968	0.983843	0.94	0.946461	0.972	0.967982	0.979195	0.986861	0.962525	0.960647	0.968056	0.991679	0.90771	0.908835	0.897123	0.902668	0.952217	0.958709	0.988292	0.988724	1.07842	1.08032
0.969	0.985982	0.943	0.949472	1.0015	0.972841	0.980529	0.989251	0.96327	0.965737	0.96928	0.991249	0.907667	0.90526	0.896304	0.893807	0.951652	0.962282	0.988471	0.988022	1.07845	1.08036
0.9695	0.987313	0.944	0.956581	0.9905	0.981827	0.981817	0.98769	0.964719	0.954356	0.972899	0.988949	0.906657	0.909076	0.895779	0.892293	0.95125	0.955968	0.988527	0.98781	1.07841	1.0805
0.9705	0.98775	0.9445	0.956267	0.9735	0.969052	0.984033	0.987975	0.965422	0.958001	0.974028	0.988035	0.906271	0.913719	0.895044	0.888414	0.950828	0.954308	0.98864	0.989623	1.07848	1.07925
0.971	0.986461	0.945	0.960112	0.97	0.972319	0.984923	0.987745	0.966103	0.9555	0.975071	0.989423	0.90604	0.908789	0.894535	0.897259	0.950308	0.957088	0.988651	0.988273	1.07853	1.08234
0.9715	0.98902	0.9455	0.947064	0.981	0.980592	0.985694	0.989181	0.966756	0.961381	0.977492	0.990945	0.905912	0.912896	0.89315	0.891428	0.94969	0.958149	0.988699	0.984735	1.07846	1.08213
0.972	0.988101	0.946	0.948227	1.0045	0.980835	0.986365	0.986757	0.967374	0.959348	0.978121	0.989636	0.905297	0.911521	0.892547	0.892401	0.949349	0.956181	0.988744	0.98818	1.07848	1.08268
0.9725	0.987611	0.9465	0.948828	0.995	0.986294	0.98696	0.990639	0.967951	0.958296	0.978723	0.990023	0.904896	0.91709	0.89183	0.886629	0.948682	0.955286	0.988829	0.987378	1.07846	1.08291
0.9735	0.98696	0.947	0.947769	0.979	0.972152	0.988005	0.989157	0.968481	0.950874	0.979337	0.991129	0.904385	0.910797	0.891351	0.89393	0.948335	0.953747	0.988787	0.985155	1.07792	1.08232
0.974	0.986807	0.9475	0.950985	0.976	0.977299	0.988489	0.98855	0.968957	0.964875	0.98154	0.990854	0.904	0.911932	0.89094	0.893582	0.947582	0.953977	0.988852	0.989053	1.0779	1.08166
0.9745	0.988065	0.948	0.950986	0.9865	0.982263	0.988968	0.989785	0.969374	0.955313	0.98237	0.989872	0.903341	0.914413	0.890119	0.89659	0.947296	0.954832	0.988853	0.989059	1.07791	1.08229
0.9745	0.986538	0.948	0.949262	1.007	0.977088	0.989453	0.990253	0.969723	0.957837	0.983199	0.990961	0.902842	0.909478	0.889461	0.8981	0.946861	0.955492	0.988875	0.989922	1.0779	1.08169
0.9755	0.985278	0.9485	0.94945	0.998	0.982946	0.989959	0.989696	0.9702	0.960563	0.985432	0.993569	0.902346	0.909032	0.888719	0.898722	0.94647	0.954643	0.988896	0.990151	1.07789	1.08145
0.976	0.9876	0.9505	0.949646	0.982	0.975325	0.991081	0.989303	0.970328	0.963364	0.986052	0.992772	0.902058	0.914804	0.888037	0.895174	0.946077	0.952148	0.988897	0.988103	1.07786	1.0812
0.976	0.986592	0.952	0.959097	0.9795	0.975319	0.991675	0.990432	0.970392	0.956595	0.986606	0.992969	0.901531	0.914966	0.887601	0.874835	0.945821	0.9533	0.989022	0.989427	1.07786	1.08106
0.9765	0.985807	0.952	0.958484	0.9895	0.980177	0.992248	0.988512	0.9704	0.962876	0.98709	0.992943	0.900861	0.910907	0.887043	0.891067	0.94527	0.948205	0.989026	0.987677	1.07785	1.08256
0.9765	0.986157	0.9525	0.957835	1.0085	0.983146	0.992766	0.99195	0.970358	0.954532	0.987843	0.991827	0.900408	0.912333	0.886509	0.878843	0.944679	0.950005	0.989038	0.987064	1.07729	1.08202
0.977	0.987144	0.953	0.962116	0.9995	0.982445	0.993195	0.990064	0.970275	0.964222	0.988154	0.992573	0.900205	0.913082	0.885789	0.901464	0.944084	0.952519	0.989027	0.986935	1.07729	1.08013
0.9775	0.985981	0.9535	0.959177	0.984	0.975487	0.993659	0.989031	0.970158	0.951438	0.988481	0.989681	0.899818	0.912989	0.885077	0.893686	0.943685	0.952433	0.989065	0.986184	1.0775	1.08283
0.9775	0.987264	0.9525	0.96293	0.981	0.979391	0.993701	0.989585	0.970014	0.957852	0.988867	0.990673	0.89895	0.912399	0.884577	0.891855	0.943208	0.954292	0.989025	0.989154	1.07719	1.08139
0.9765	0.986184	0.952	0.958167	0.9915	0.980253	0.993665	0.989587	0.969852	0.957158	0.989358	0.995525	0.898857	0.909048	0.88431	0.893361	0.942868	0.95085	0.989058	0.987453	1.07683	1.08019
0.977	0.984414	0.952	0.958531	1.009	0.981701	0.993593	0.989	0.969678	0.956221	0.990812	0.991692	0.897977	0.905265	0.883809	0.887415	0.942177	0.953053	0.989101	0.987767	1.07684	1.08126
0.9775	0.98648	0.9515	0.958448	1	0.982381	0.993524	0.990071	0.969325	0.953305	0.99171	0.990295	0.897623	0.912926	0.883287	0.880929	0.941918	0.952408	0.989127	0.988629	1.07632	1.08129
0.9775	0.985715	0.9515	0.948221	0.985	0.975502	0.993551	0.988232	0.969155	0.955738	0.992587	0.994384	0.89666	0.910504	0.882845	0.88859	0.941495	0.951765	0.989149	0.988109	1.07632	1.07984
0.981	0.985793	0.9515	0.949225	0.9825	0.97819	0.99367	0.989331	0.96899	0.959155	0.993333	1.00525	0.896607	0.9033	0.882219	0.879832	0.941064	0.952878	0.989143	0.98932	1.07633	1.08033
0.9795	0.990032	0.951	0.949522	0.9925	0.980916	0.993841	0.990437	0.968832	0.957476	0.993745	0.988075	0.895759	0.913529	0.881696	0.885456	0.940669	0.947322	0.98915	0.9861	1.0763	1.07952
0.9785	0.986867	0.952	0.948074	1.009	0.981679	0.994047	0.988374	0.968682	0.967675	0.991634	1.00823	0.895704	0.907277	0.881122	0.875852	0.940288	0.95182	0.98918	0.988115	1.07628	1.08042
0.9785	0.985697	0.9525	0.952393	1.0005	0.978954	0.994273	0.989234	0.968541	0.955241	0.990947	0.9968	0.894495	0.91324	0.880594	0.878239	0.940212	0.951485	0.98917	0.985519	1.0763	1.08017
0.978	0.985954	0.9525	0.954945	0.986	0.976704	0.994716	0.98835	0.968409	0.954502	0.990545	0.993806	0.89443	0.90442	0.880103	0.891923	0.939556	0.948353	0.989113	0.988661	1.07627	1.07998
0.978	0.983568	0.9525	0.952539	0.9835	0.978803	0.994915	0.988723	0.968288	0.957084	0.990848	0.992926	0.893326	0.911603	0.878486	0.868372	0.938909	0.950389	0.989056	0.990392	1.07624	1.08039
0.978	0.98346	0.952	0.956538	0.993	0.980305	0.995095	0.98783	0.968179	0.961476	0.991186	0.989345	0.893616	0.907305	0.878081	0.874672	0.938456	0.950987	0.989101	0.988794	1.07616	1.07917
0.978	0.98563	0.9515	0.952455	1.009	0.9818	0.995255	0.986038	0.968083	0.961027	0.991441	0.992778	0.892638	0.9094	0.877458	0.87379	0.938407	0.94695	0.989141	0.990502	1.0757	1.07919
0.979	0.984156	0.9515	0.956145	1	0.978988	0.99539	0.98713	0.967932	0.956961	0.991284	0.989165	0.892417	0.907294	0.877085	0.881778	0.93831	0.947215	0.989151	0.98751	1.07568	1.08279
0.9795	0.98467	0.9505	0.95168	0.985	0.976552	0.995582	0.987417	0.967876	0.963061	0.99087	0.991415	0.891456	0.913003	0.87656	0.878433	0.937786	0.949234	0.989149	0.984026	1.07569	1.08187
0.979	0.984475	0.95	0.951549	0.983	0.97755	0.995633	0.987868	0.967829	0.962206	0.990371	0.989255	0.89084	0.903694	0.876086	0.888653	0.936931	0.948614	0.98917	0.99016	1.07569	1.08251
0.98	0.98397	0.9495	0.949963	0.993	0.979611	0.995652	0.986805	0.96779	0.95854	0.989901	0.990022	0.890323	0.909217	0.875562	0.868359	0.936511	0.945335	0.989167	0.989084	1.07569	1.0823
0.9805	0.987601	0.949	0.949726	1.0085	0.979621	0.995638	0.987571	0.967755	0.948473	0.989572	0.989943	0.889739	0.906482	0.874842	0.879012	0.935827	0.953467	0.989208	0.986992	1.07572	1.08218
0.98	0.985482	0.9485	0.946902	1.001	0.981496	0.995588	0.988563	0.967722	0.953135	0.989758	0.986302	0.88917	0.903799	0.874197	0.892547	0.935578	0.948827	0.989526	0.987459	1.07568	1.08107
0.9795	0.983656	0.948	0.946947	0.9875	0.976611	0.995377	0.986914	0.967689	0.949669	0.990261	0.991936	0.8886	0.905213	0.873332	0.885971	0.935068	0.946023	0.989723	0.985624	1.07511	1.07833
0.979	0.981936	0.948	0.948856	0.9835	0.977726	0.995239	0.987408	0.967653	0.954811	0.990885	0.990027	0.887968	0.906486	0.872857	0.895313	0.934706	0.945176	0.989877	0.988806	1.07516	1.07909
0.979	0.982883	0.9485	0.953875	0.993	0.977006	0.995108	0.988644	0.967611	0.944776	0.991506	0.991926	0.887534	0.902117	0.872416	0.886652	0.934306	0.948847	0.989954	0.986856	1.07517	1.07739
0.9785	0.982259	0.9485	0.954923	1.0075	0.979625	0.995009	0.985289	0.967561	0.956325	0.992273	0.98966	0.887017	0.90238	0.8718	0.892629	0.933951	0.942605	0.989876	0.9889	1.0746	1.08167
0.9785	0.981064	0.948	0.952151	0.9995	0.981214	0.994965	0.986919	0.967426	0.951644	0.992356	0.986365	0.886098	0.904601	0.871356	0.878401	0.933467	0.947513	0.989349	0.987589	1.07465	1.08111
0.978	0.980704	0.9475	0.954302	0.985	0.97459	0.995127	0.989761	0.967334	0.964028	0.992309	0.987852	0.885562	0.903248	0.870815	0.889743	0.933241	0.942981	0.989381	0.986901	1.07464	1.08036
0.978	0.979666	0.9465	0.956359	0.983	0.975409	0.99532	0.989231	0.96722	0.953154	0.992193	0.988262	0.885069	0.901627	0.870427	0.878378	0.932681	0.945848	0.989379	0.988243	1.07466	1.08049
0.98	0.982008	0.9465	0.951198	0.9925	0.977207	0.99554	0.987126	0.967079	0.953006	0.99207	0.986829	0.884422	0.901275	0.87007	0.88731	0.932287	0.944377	0.989407	0.988073	1.07466	1.07963
0.981	0.982386	0.945	0.951053	1.007	0.97818	0.995752	0.992362	0.966909	0.94684	0.992028	0.991062	0.883761	0.90199	0.870014	0.871015	0.931999	0.943553	0.989403	0.987303	1.07407	1.07776
0.9805	0.984388	0.9445	0.949982	0.9995	0.978291	0.995918	0.988135	0.966703	0.951002	0.992131	0.988195	0.883231	0.898304	0.869602	0.903871	0.931426	0.943417	0.989387	0.988613	1.07408	1.07816
0.9805	0.983114	0.944	0.948532	0.9855	0.976028	0.995975	0.988998	0.966458	0.960301	0.99227	0.993052	0.882833	0.899081	0.869246	0.881117	0.932384	0.943985	0.989426	0.98518	1.07409	1.07814
0.98	0.982604	0.943	0.944653	0.984	0.975041	0.995872	0.988967	0.96617	0.954867	0.992406	0.99005	0.882268	0.905148	0.868729	0.892473	0.931133	0.941128	0.989424	0.986448	1.07408	1.07884
0.98	0.982309	0.942	0.947502	0.993	0.976594	0.995731	0.987943	0.965833	0.958337	0.992521	0.988687	0.881703	0.899819	0.868521	0.887243	0.930269	0.941337	0.98944	0.988523	1.07403	1.07768
0.9795	0.983908	0.9415	0.945486	1.0065	0.981707	0.995594	0.988298	0.965445	0.947987	0.992478	0.988182	0.880736	0.894408	0.867861	0.887894	0.929461	0.944066	0.989384	0.987062	1.0741	1.07825
0.9795	0.981605	0.9415	0.946622	0.9995	0.977843	0.995503	0.98574	0.964497	0.949917	0.992388	0.987042	0.880844	0.900091	0.867627	0.8735	0.928841	0.944904	0.989361	0.98893	1.07403	1.07763
0.9795	0.982206	0.942	0.949287	0.9855	0.974647	0.995609	0.988209	0.963947	0.947362	0.992266	0.986632	0.880225	0.900827	0.866994	0.873683	0.928387	0.940228	0.989318	0.986928	1.07405	1.07797
0.979	0.980787	0.9415	0.952899	0.983	0.97371	0.995787	0.989526	0.963361	0.945478	0.992131	0.987768	0.879952	0.893683	0.866455	0.867527	0.927519	0.94122	0.989373	0.985102	1.0735	1.0795
0.979	0.981063	0.9405	0.951442	0.9925	0.978407	0.995974	0.990066	0.962754	0.9542	0.99189	0.988884	0.878649	0.900987	0.866029	0.883166	0.926689	0.942881	0.989322	0.988173	1.0735	1.08023
0.9785	0.982029	0.9405	0.951492	1.0055	0.981083	0.996112	0.990541	0.962139	0.956395	0.991825	0.985643	0.87864	0.892164	0.865637	0.879415	0.926379	0.941737	0.989334	0.987756	1.0735	1.08074
0.979	0.980279	0.939	0.946558	0.9975	0.976702	0.996141	0.989008	0.961528	0.953294	0.991829	0.990408	0.877823	0.896342	0.865229	0.878017	0.925951	0.938661	0.989292	0.988719	1.07357	1.0799
0.979	0.982456	0.938	0.948525	0.984	0.972013	0.995655	0.986095	0.960935	0.94629	0.991927	0.979757	0.877254	0.892676	0.864871	0.878742	0.925463	0.939356	0.989277	0.988064	1.07344	1.0787
0.983	0.982917	0.9375	0.94645	0.9825	0.977545	0.995167	0.98577	0.960372	0.95109	0.992142	0.987333	0.876679	0.899509	0.86434	0.886955	0.924994	0.937782	0.989248	0.987291	1.07347	1.07913
0.9815	0.987327	0.9365	0.942911	0.9915	0.979139	0.994622	0.987376	0.959854	0.953005	0.993008	0.98761	0.875736	0.894497	0.863985	0.873346	0.92455	0.940061	0.989202	0.98667	1.07288	1.07895
0.9795	0.983212	0.9355	0.942672	1.005	0.977631	0.994106	0.98628	0.959392	0.959521	0.99361	0.989726	0.875625	0.892828	0.86352	0.875481	0.92415	0.938282	0.989177	0.985971	1.0729	1.0763
0.979	0.983287	0.935	0.94727	0.9985	0.976246	0.993703	0.987164	0.958687	0.954456	0.994232	0.989253	0.874946	0.893383	0.863068	0.876478	0.923732	0.94006	0.989197	0.985975	1.07292	1.07653
0.978	0.980597	0.934	0.941472	0.986	0.973427	0.993551	0.985517	0.958445	0.956001	0.994804	1.00031	0.87432	0.885961	0.862743	0.870813	0.923289	0.937135	0.989144	0.987451	1.07297	1.07523
0.9775	0.982648	0.933	0.942949	0.984	0.979299	0.993785	0.986033	0.958262	0.951424	0.995502	0.985576	0.873574	0.888764	0.862285	0.877976	0.9229	0.93661	0.989128	0.98609	1.07241	1.07951
0.9775	0.979421	0.933	0.941315	0.9925	0.979865	0.994099	0.984785	0.958127	0.960834	0.99447	0.99824	0.872973	0.890774	0.861877	0.869914	0.922497	0.939034	0.989136	0.985837	1.07242	1.07718
0.977	0.979115	0.933	0.941276	1.0045	0.980724	0.994391	0.985288	0.958027	0.943602	0.993974	0.990607	0.87257	0.891128	0.861446	0.865291	0.921973	0.940322	0.989094	0.987585	1.07243	1.07973
0.977	0.980442	0.9325	0.941971	0.997	0.977625	0.994559	0.987065	0.95795	0.959598	0.993094	0.990771	0.87201	0.889621	0.861151	0.874086	0.920985	0.939081	0.98907	0.988756	1.07245	1.07823
0.977	0.978879	0.9315	0.943098	0.985	0.976207	0.994148	0.984691	0.957884	0.950227	0.992761	0.990001	0.871589	0.895133	0.860791	0.874453	0.920781	0.936771	0.989099	0.988616	1.07189	1.07821
0.9765	0.977129	0.9315	0.943035	0.983	0.977562	0.993583	0.984235	0.957819	0.954145	0.992492	0.988999	0.870911	0.887942	0.860199	0.872531	0.920594	0.934996	0.989117	0.985554	1.07191	1.07796
0.977	0.977081	0.931	0.94199	0.9915	0.97759	0.99292	0.986323	0.957741	0.946975	0.99228	0.990322	0.870454	0.887675	0.859824	0.892127	0.920217	0.935519	0.988951	0.986353	1.0719	1.07813
0.9765	0.978682	0.929	0.942663	1.0035	0.980057	0.992275	0.986678	0.957638	0.95067	0.992119	0.986305	0.869722	0.889216	0.859426	0.890476	0.919763	0.939558	0.988997	0.987009	1.07191	1.07781
0.977	0.98035	0.928	0.943115	0.996	0.981684	0.991763	0.985392	0.957316	0.946558	0.991917	0.986868	0.86924	0.891413	0.859013	0.884614	0.919475	0.932714	0.988988	0.986436	1.07188	1.07809
0.977	0.978015	0.927	0.93938	0.984	0.974036	0.991564	0.982563	0.957087	0.947431	0.991869	0.984538	0.868826	0.884889	0.858742	0.883391	0.918903	0.93684	0.988891	0.98654	1.07132	1.07645
0.9765	0.978691	0.926	0.938902	0.9825	0.97684	0.991883	0.985025	0.956816	0.947528	0.991854	0.981719	0.868297	0.889087	0.858234	0.877212	0.918428	0.936477	0.988923	0.985628	1.07131	1.07549
0.9765	0.975031	0.925	0.937146	0.991	0.97964	0.992346	0.987102	0.956506	0.95499	0.991872	0.984392	0.867662	0.885933	0.857785	0.865369	0.918176	0.932818	0.988887	0.986692	1.07133	1.07632
0.9755	0.976982	0.924	0.934993	1.0035	0.980544	0.992843	0.986021	0.95616	0.958743	0.99192	0.986917	0.86728	0.885054	0.857369	0.861288	0.917765	0.934839	0.988888	0.987224	1.07136	1.07509
0.975	0.977696	0.923	0.935274	0.997	0.980683	0.993265	0.986499	0.955781	0.947191	0.992107	0.988363	0.866756	0.885389	0.857033	0.846434	0.917479	0.932783	0.988851	0.986909	1.07129	1.07642
0.9745	0.975594	0.922	0.936212	0.9845	0.975654	0.993472	0.986338	0.955372	0.951257	0.992226	0.986074	0.866668	0.891556	0.85663	0.869841	0.917209	0.932939	0.988849	0.985118	1.07127	1.076
0.974	0.974165	0.922	0.933691	0.982	0.971972	0.993238	0.986301	0.954937	0.952972	0.992343	0.985506	0.865817	0.880762	0.856159	0.84144	0.916682	0.931466	0.988841	0.987122	1.0713	1.07553
0.974	0.974765	0.9215	0.932679	0.99	0.974693	0.992884	0.988074	0.954477	0.937856	0.99244	0.986808	0.865061	0.884998	0.855781	0.858882	0.916113	0.932762	0.988779	0.985587	1.07075	1.07711
0.9755	0.976907	0.92	0.93257	1.002	0.976545	0.992501	0.982619	0.953997	0.945712	0.992512	0.988243	0.865082	0.888572	0.85532	0.852976	0.916047	0.933261	0.988847	0.985319	1.07071	1.07758
0.9765	0.977753	0.9185	0.934165	0.994	0.976287	0.992177	0.985968	0.952988	0.949741	0.992477	0.98648	0.864806	0.88394	0.854835	0.865471	0.915589	0.933	0.988805	0.988001	1.07069	1.07714
0.9765	0.978609	0.9175	0.926793	0.9825	0.975873	0.992034	0.985374	0.952466	0.957475	0.992402	0.988947	0.863461	0.890842	0.854433	0.865152	0.915184	0.931227	0.988786	0.985355	1.07075	1.07672
0.976	0.978226	0.916	0.921287	0.9805	0.974561	0.992241	0.986142	0.951937	0.957373	0.992293	0.987393	0.862798	0.882239	0.854052	0.870879	0.914704	0.935471	0.988792	0.986632	1.07072	1.0765
0.976	0.974035	0.9145	0.926421	0.9885	0.97508	0.992555	0.983141	0.951407	0.949427	0.992157	0.987044	0.862369	0.88583	0.853718	0.87489	0.914401	0.93182	0.988756	0.986902	1.07015	1.07558
0.9755	0.978233	0.913	0.922501	1.001	0.975568	0.992913	0.984737	0.95088	0.948686	0.991831	0.986271	0.86188	0.883253	0.853346	0.851065	0.914416	0.931299	0.988782	0.987924	1.07032	1.07679
0.975	0.976001	0.9115	0.924886	0.993	0.973969	0.993249	0.986377	0.950358	0.936863	0.991672	0.984485	0.861418	0.884665	0.852942	0.860592	0.914158	0.928415	0.988753	0.987859	1.07021	1.07609
0.975	0.977775	0.91	0.91525	0.981	0.972033	0.993617	0.986213	0.949848	0.948472	0.991547	0.986167	0.86072	0.877954	0.852466	0.885417	0.913893	0.927098	0.988685	0.986457	1.07025	1.07634
0.975	0.97516	0.9085	0.914746	0.98	0.973677	0.993614	0.98558	0.949353	0.946618	0.991481	0.989634	0.860121	0.883741	0.851842	0.861978	0.913227	0.926764	0.988692	0.986785	1.0697	1.0745
0.9745	0.974516	0.907	0.916015	0.9885	0.975237	0.993521	0.985877	0.948877	0.937802	0.991617	0.987897	0.859869	0.880619	0.851508	0.873542	0.912769	0.924885	0.988647	0.985981	1.06972	1.07467
0.974	0.97362	0.905	0.916308	1.0005	0.972367	0.993367	0.985939	0.948424	0.954491	0.991805	0.983104	0.859614	0.882263	0.851103	0.855571	0.912392	0.926064	0.988582	0.986402	1.06973	1.07399
0.974	0.975903	0.9035	0.911041	0.9925	0.976713	0.993184	0.988119	0.947606	0.958758	0.992025	0.982467	0.858913	0.879067	0.85067	0.86649	0.911694	0.932096	0.988639	0.984938	1.06974	1.07494
0.9745	0.977328	0.9025	0.915873	0.981	0.970118	0.992841	0.98624	0.94724	0.954488	0.99224	0.985852	0.858225	0.879395	0.85025	0.858879	0.911515	0.926447	0.98848	0.986662	1.06923	1.07464
0.976	0.976417	0.9015	0.907935	0.9795	0.971235	0.992712	0.985749	0.946898	0.9473	0.992411	0.983809	0.857581	0.879366	0.849788	0.869471	0.911089	0.928949	0.988405	0.985343	1.06915	1.0746
0.976	0.978855	0.8995	0.910524	0.987	0.978875	0.992613	0.98543	0.946575	0.945437	0.992485	0.987751	0.856783	0.874858	0.849314	0.86647	0.910835	0.925075	0.98832	0.985998	1.06916	1.07462
0.9755	0.975902	0.8975	0.908963	0.999	0.975339	0.992544	0.985833	0.946267	0.946181	0.992404	0.981265	0.856582	0.875098	0.84891	0.860343	0.910459	0.926487	0.988515	0.986611	1.0691	1.07456
0.976	0.977739	0.8955	0.901642	0.99	0.972396	0.992507	0.985752	0.94597	0.937605	0.992311	0.98443	0.856226	0.878218	0.848499	0.886307	0.909827	0.930034	0.988509	0.985211	1.06917	1.07735
0.9755	0.975603	0.8935	0.905151	0.9785	0.969853	0.992522	0.986045	0.94568	0.938696	0.99226	0.982435	0.856139	0.878315	0.848149	0.851922	0.909358	0.925207	0.988496	0.98568	1.06914	1.07694
0.975	0.976705	0.8915	0.901811	0.977	0.970008	0.992558	0.988172	0.945392	0.943003	0.992305	0.984252	0.854974	0.874331	0.847882	0.881506	0.908709	0.924616	0.988481	0.985011	1.06913	1.07451
0.975	0.976362	0.889	0.897693	0.9865	0.97558	0.992592	0.98449	0.945102	0.931769	0.992879	0.986256	0.855425	0.879782	0.847446	0.855575	0.908225	0.925877	0.988385	0.987817	1.0691	1.07583
0.9745	0.973433	0.887	0.895086	0.999	0.976	0.992604	0.986789	0.944806	0.932733	0.993396	0.984037	0.854302	0.879166	0.847049	0.856137	0.908014	0.926502	0.988385	0.985098	1.06857	1.07388
0.9745	0.974019	0.8845	0.89458	0.9915	0.978031	0.99258	0.98965	0.94418	0.934494	0.993983	0.99058	0.853359	0.876506	0.846702	0.858259	0.907547	0.925869	0.988348	0.984459	1.06856	1.07423
0.974	0.972264	0.8825	0.894189	0.9805	0.973595	0.992356	0.987365	0.943842	0.949488	0.994574	1.00126	0.853152	0.869411	0.84632	0.865059	0.907181	0.924542	0.988278	0.988238	1.06862	1.0743
0.974	0.974484	0.88	0.888014	0.9785	0.974865	0.992166	0.986137	0.943483	0.943272	0.995718	0.985159	0.852636	0.873815	0.845925	0.849066	0.906764	0.924213	0.988343	0.986586	1.06859	1.07395
0.9735	0.975642	0.8775	0.890783	0.986	0.972303	0.991959	0.98677	0.943101	0.941044	0.99552	0.998079	0.851933	0.87337	0.845501	0.867759	0.906373	0.921568	0.988311	0.987251	1.06858	1.07427
0.9745	0.974768	0.875	0.884413	0.998	0.972294	0.991761	0.986253	0.942691	0.92597	0.995277	0.992131	0.851115	0.873658	0.845045	0.849023	0.906045	0.921691	0.988346	0.987912	1.06801	1.07213
0.974	0.971839	0.8725	0.882316	0.99	0.977361	0.991599	0.985848	0.942252	0.930839	0.994717	0.986444	0.851042	0.871092	0.844705	0.869634	0.905625	0.923837	0.988396	0.985942	1.06806	1.07197
0.9745	0.973572	0.87	0.878272	0.9795	0.971049	0.991481	0.987317	0.94178	0.931365	0.994439	0.988432	0.850253	0.872576	0.844308	0.858702	0.90516	0.920767	0.988343	0.986192	1.06806	1.07318
0.9745	0.974772	0.868	0.882412	0.9775	0.971984	0.991518	0.987898	0.941272	0.952547	0.994172	0.986265	0.850234	0.870219	0.843921	0.857322	0.904612	0.926805	0.988318	0.987182	1.068	1.07141
0.974	0.972204	0.865	0.882051	0.985	0.97474	0.991573	0.990044	0.940724	0.935295	0.993922	0.982259	0.849329	0.872861	0.843568	0.865785	0.904605	0.924134	0.988206	0.984636	1.06809	1.07139
0.974	0.976469	0.862	0.874383	0.997	0.97465	0.991612	0.987267	0.940135	0.936845	0.993696	0.985166	0.849759	0.869332	0.843226	0.863836	0.903872	0.928431	0.988097	0.985769	1.06757	1.07426
0.9735	0.973672	0.859	0.882083	0.9885	0.973167	0.9916	0.98685	0.938818	0.934169	0.993337	0.988225	0.848922	0.871871	0.842788	0.853317	0.903789	0.918441	0.988038	0.987435	1.06754	1.0744
0.973	0.975226	0.8555	0.874211	0.9785	0.969749	0.991293	0.986757	0.938093	0.924489	0.993194	0.983005	0.848153	0.870842	0.842355	0.828803	0.903523	0.918409	0.98802	0.985866	1.06753	1.0743
0.9725	0.972574	0.852	0.86482	0.9775	0.969194	0.991023	0.987759	0.937331	0.942814	0.993055	0.982391	0.847664	0.870546	0.841893	0.803249	0.903452	0.923244	0.987966	0.986664	1.06758	1.07427
0.972	0.972516	0.849	0.861068	0.9855	0.972641	0.990749	0.987758	0.936535	0.931422	0.992904	0.978981	0.847193	0.866335	0.841527	0.832472	0.903344	0.913973	0.987898	0.984487	1.06757	1.07469
0.9715	0.974391	0.845	0.861973	0.9965	0.974027	0.990531	0.987018	0.935713	0.937865	0.992724	0.986511	0.846737	0.862774	0.841113	0.854654	0.90282	0.910003	0.987924	0.986998	1.06753	1.07394
0.972	0.971691	0.8415	0.859278	0.99	0.970723	0.990428	0.986064	0.934868	0.932475	0.992222	0.986702	0.846196	0.865879	0.840738	0.84095	0.902022	0.918681	0.987884	0.985895	1.06695	1.07228
0.974	0.974169	0.8375	0.852828	0.9795	0.97151	0.990784	0.984792	0.934007	0.923216	0.991908	0.981197	0.845477	0.865374	0.840253	0.861099	0.901589	0.915655	0.987829	0.985172	1.06701	1.07202
0.974	0.973921	0.9325	0.974021	0.9775	0.976343	0.991224	0.986942	0.933134	0.927838	0.991583	0.985418	0.844914	0.864427	0.839799	0.856339	0.901154	0.916239	0.987782	0.985838	1.06696	1.07202
0.9735	0.975275	0.9395	0.988862	0.9845	0.971283	0.991743	0.989523	0.932255	0.926145	0.991272	0.984213	0.844339	0.866452	0.839479	0.847401	0.900856	0.917349	0.987742	0.985946	1.06698	1.07169
0.973	0.973512	0.942	0.987264	0.996	0.973637	0.992264	0.989025	0.931375	0.924584	0.990785	0.986075	0.843698	0.863002	0.838988	0.874719	0.900454	0.91876	0.987588	0.986319	1.06698	1.07171
0.9725	0.974326	0.9445	0.985118	0.9885	0.975287	0.992709	0.988336	0.929633	0.938959	0.990614	0.984917	0.843095	0.861161	0.838573	0.849532	0.900328	0.914954	0.987555	0.985332	1.06643	1.07049
0.9725	0.969862	0.947	0.985923	0.9785	0.967564	0.993082	0.989551	0.928773	0.92059	0.99047	0.980331	0.842502	0.86318	0.838028	0.861252	0.899845	0.914575	0.987554	0.986047	1.06643	1.071
0.972	0.97412	0.949	0.987993	0.9765	0.972329	0.992989	0.987739	0.927919	0.925386	0.990332	0.981455	0.841948	0.863432	0.83775	0.86936	0.899636	0.916365	0.987516	0.984367	1.06638	1.06993
0.972	0.972907	0.951	0.987669	0.984	0.977443	0.992777	0.988977	0.927067	0.918891	0.990182	0.985378	0.841338	0.861527	0.837281	0.822387	0.89917	0.918728	0.987561	0.984151	1.06648	1.07107
0.9715	0.97427	0.953	0.985792	0.995	0.976996	0.992504	0.989036	0.926216	0.924935	0.989776	0.987395	0.840934	0.859396	0.836718	0.86251	0.898999	0.913953	0.987531	0.985736	1.06646	1.07091
0.971	0.974472	0.952	0.98902	0.988	0.968068	0.992226	0.986969	0.925364	0.908456	0.989533	0.9805	0.840524	0.865356	0.83631	0.805474	0.899275	0.912813	0.987552	0.985129	1.06642	1.07015
0.9705	0.973463	0.9575	0.983674	0.978	0.969741	0.991866	0.988882	0.924508	0.918261	0.989301	0.982893	0.840159	0.85894	0.835882	0.854144	0.898839	0.913128	0.987444	0.983947	1.0659	1.07226
0.9705	0.97547	0.961	0.984553	0.976	0.9722	0.991803	0.987876	0.923646	0.916873	0.989113	0.983525	0.839852	0.856829	0.835428	0.820149	0.8978	0.914503	0.987377	0.984437	1.06581	1.07237
0.972	0.969713	0.9625	0.988768	0.9835	0.970905	0.991772	0.987983	0.922775	0.908918	0.988981	0.982345	0.839662	0.85909	0.83499	0.85932	0.897402	0.914802	0.98738	0.985754	1.06586	1.07256
0.975	0.975817	0.964	0.989617	0.9945	0.971286	0.991737	0.988328	0.921894	0.90412	0.989025	0.975305	0.838803	0.862367	0.8345	0.840573	0.897054	0.914624	0.98733	0.986311	1.06587	1.07306
0.9755	0.978091	0.965	0.988379	0.988	0.970974	0.991658	0.987841	0.920091	0.921916	0.989092	0.986743	0.839244	0.863483	0.834046	0.844794	0.897183	0.912896	0.987262	0.986774	1.06581	1.07265
0.9745	0.978411	0.966	0.990047	0.9775	0.971223	0.991236	0.988356	0.919164	0.910775	0.989138	0.979516	0.837425	0.867784	0.833555	0.8431	0.896771	0.910791	0.987269	0.984736	1.06532	1.06976
0.974	0.975856	0.9675	0.985357	0.976	0.973626	0.990893	0.987179	0.918216	0.911828	0.989121	0.977739	0.837087	0.862522	0.833252	0.808806	0.896076	0.908648	0.98725	0.983386	1.06533	1.07029
0.973	0.977984	0.9685	0.986991	0.9825	0.973206	0.990509	0.989677	0.917243	0.907576	0.988752	0.983389	0.837057	0.859167	0.832627	0.797671	0.895735	0.910998	0.987255	0.983765	1.06538	1.07136
0.973	0.975882	0.9695	0.984549	0.994	0.970646	0.990123	0.98728	0.916243	0.897756	0.988434	0.97646	0.836132	0.852494	0.832177	0.778323	0.895384	0.913626	0.987227	0.984994	1.06525	1.06997
0.9725	0.974875	0.971	0.985423	0.986	0.972395	0.989774	0.984676	0.915213	0.898858	0.988123	0.974072	0.8359	0.852187	0.831736	0.830522	0.894787	0.912716	0.987187	0.985161	1.0652	1.07172
0.972	0.975657	0.972	0.985766	0.9755	0.970621	0.989328	0.985084	0.91415	0.916713	0.987896	0.976101	0.835311	0.860418	0.831197	0.828135	0.894538	0.9126	0.987171	0.984687	1.06508	1.07077
0.972	0.975289	0.973	0.985814	0.974	0.971255	0.989236	0.987087	0.91305	0.897561	0.987829	0.980931	0.835163	0.855547	0.830459	0.790585	0.894332	0.90824	0.987102	0.987001	1.06528	1.07001
0.9715	0.969249	0.9735	0.986464	0.9815	0.97444	0.989191	0.986249	0.91191	0.886012	0.988451	0.980711	0.83442	0.852935	0.82973	0.812649	0.893746	0.907485	0.987098	0.984369	1.06525	1.06898
0.9715	0.976677	0.9745	0.984479	0.993	0.972117	0.989159	0.986545	0.910728	0.907183	0.989091	0.984244	0.834139	0.856106	0.829176	0.82519	0.893475	0.906774	0.986998	0.982985	1.06474	1.0672
0.9715	0.972135	0.975	0.984191	0.9865	0.971458	0.989107	0.985846	0.908224	0.909347	0.989792	0.98529	0.833924	0.859503	0.828674	0.802125	0.893062	0.909303	0.987003	0.986596	1.06469	1.068
0.9715	0.972894	0.9755	0.982655	0.977	0.970711	0.988816	0.986978	0.906903	0.897733	0.990428	0.995994	0.832948	0.851418	0.828071	0.838537	0.892741	0.910173	0.986964	0.982547	1.06474	1.06794
0.9715	0.970569	0.976	0.984823	0.975	0.974732	0.98857	0.986499	0.90554	0.892667	0.990722	0.980679	0.833124	0.855362	0.827585	0.803569	0.892242	0.911059	0.986879	0.9858	1.06472	1.06822
0.9715	0.97083	0.9765	0.985141	0.982	0.974226	0.988289	0.984423	0.904138	0.890272	0.988318	0.996669	0.832525	0.859096	0.826986	0.785851	0.891984	0.903545	0.986893	0.982639	1.06473	1.06674
0.9705	0.97136	0.977	0.984486	0.9925	0.974104	0.987999	0.985851	0.902699	0.901649	0.987357	0.979812	0.831504	0.854185	0.826337	0.810253	0.890359	0.899008	0.986829	0.984296	1.06472	1.06689
0.97	0.972209	0.977	0.986167	0.986	0.973245	0.987728	0.985543	0.901229	0.88445	0.985829	0.98182	0.831045	0.846901	0.825889	0.800865	0.88995	0.900223	0.98685	0.985971	1.06419	1.07116
0.97	0.969846	0.977	0.983936	0.9755	0.972622	0.987336	0.986319	0.899729	0.867523	0.985323	0.977024	0.830263	0.856284	0.825307	0.783805	0.889725	0.899533	0.98697	0.986553	1.06417	1.07098
0.9695	0.973482	0.9775	0.985422	0.9745	0.9755	0.987225	0.985556	0.898203	0.872302	0.984934	0.979136	0.830331	0.848393	0.824778	0.822247	0.889431	0.898063	0.987054	0.982547	1.06417	1.07108
0.9695	0.968585	0.9775	0.984437	0.981	0.974922	0.987153	0.984852	0.896654	0.874386	0.984616	0.978001	0.82949	0.848878	0.824161	0.807457	0.888997	0.898713	0.987023	0.983692	1.06414	1.06979
0.969	0.969415	0.9775	0.983039	0.992	0.97023	0.987102	0.985626	0.895085	0.871053	0.98432	0.975489	0.829289	0.851932	0.823718	0.813483	0.888487	0.900747	0.986871	0.984108	1.06407	1.07035
0.9685	0.968083	0.978	0.987	0.984	0.973008	0.987057	0.984255	0.8919	0.889581	0.983617	0.980094	0.828888	0.854603	0.823101	0.807064	0.888037	0.897696	0.986689	0.986001	1.06358	1.06929
0.9685	0.971372	0.978	0.983804	0.9745	0.9674	0.986918	0.984999	0.890282	0.865671	0.983173	0.974367	0.827751	0.850784	0.822544	0.79045	0.887328	0.899507	0.986661	0.982839	1.06357	1.06805
0.9685	0.973752	0.978	0.983345	0.9735	0.972725	0.986807	0.984424	0.88864	0.864997	0.982679	0.96966	0.827499	0.850277	0.822015	0.784099	0.886798	0.898443	0.986557	0.983277	1.06357	1.06682
0.968	0.970172	0.9785	0.979314	0.9815	0.972396	0.986662	0.98438	0.886969	0.855783	0.982145	0.975987	0.826722	0.847133	0.821414	0.766815	0.886283	0.897731	0.98664	0.983145	1.06355	1.06757
0.9675	0.966522	0.978	0.984688	0.9925	0.97591	0.986481	0.986748	0.885263	0.865645	0.981581	0.975472	0.826491	0.850735	0.820866	0.798599	0.885682	0.900293	0.986753	0.982534	1.06357	1.06751
0.9675	0.965877	0.978	0.985024	0.987	0.973381	0.986261	0.983448	0.883518	0.844438	0.98041	0.974328	0.826285	0.84956	0.820234	0.793783	0.885685	0.893986	0.986826	0.985106	1.06304	1.06967
0.9675	0.966264	0.978	0.983685	0.977	0.972207	0.985697	0.983582	0.881726	0.837061	0.979813	0.976468	0.82634	0.840475	0.819557	0.784538	0.88529	0.894951	0.986879	0.983591	1.06303	1.06969
0.967	0.967222	0.978	0.985111	0.975	0.974811	0.985363	0.984053	0.879884	0.843648	0.979212	0.975237	0.825048	0.847791	0.819065	0.824627	0.884934	0.891026	0.986839	0.982242	1.06308	1.06979
0.967	0.965165	0.978	0.983041	0.981	0.975264	0.985013	0.983984	0.876027	0.82783	0.978607	0.974796	0.824257	0.850361	0.818519	0.805628	0.884718	0.892241	0.986773	0.981946	1.06305	1.0692
0.9665	0.968861	0.978	0.984404	0.9915	0.973642	0.98466	0.983268	0.871902	0.847831	0.977393	0.97588	0.823847	0.847109	0.817773	0.781944	0.884114	0.89847	0.98671	0.984444	1.06306	1.06974
0.966	0.966798	0.9775	0.984777	0.9855	0.973483	0.984317	0.983123	0.948872	0.920416	0.976789	0.973974	0.823618	0.851807	0.817049	0.79103	0.883729	0.89574	0.986605	0.984636	1.06305	1.06904
0.966	0.969073	0.977	0.981341	0.9755	0.971851	0.983717	0.982893	0.950792	0.91841	0.976193	0.970437	0.823306	0.848578	0.816465	0.770028	0.883494	0.890362	0.986342	0.984108	1.06246	1.06907
0.9655	0.969163	0.9775	0.983189	0.974	0.972878	0.983463	0.980431	0.952541	0.943661	0.97561	0.976765	0.822112	0.847269	0.815717	0.792304	0.882768	0.890592	0.986431	0.981091	1.06245	1.06706
0.9655	0.968693	0.977	0.981051	0.98	0.968595	0.983224	0.981533	0.95413	0.944209	0.975044	0.97493	0.822984	0.847742	0.815078	0.739304	0.88255	0.891747	0.98636	0.982227	1.06246	1.06697
0.965	0.969707	0.978	0.983182	0.9905	0.974099	0.982992	0.98274	0.955567	0.951987	0.973984	0.968937	0.821994	0.854326	0.814311	0.785421	0.88197	0.893169	0.986328	0.981872	1.06246	1.06667
0.965	0.968433	0.98	0.983192	0.985	0.970966	0.982754	0.979959	0.956864	0.944463	0.97351	0.976592	0.821859	0.850207	0.813536	0.754232	0.881757	0.888656	0.986267	0.981392	1.06246	1.06823
0.965	0.968044	0.9785	0.989939	0.975	0.970163	0.982221	0.981764	0.958028	0.93519	0.973095	0.970667	0.821626	0.847542	0.812753	0.746868	0.881518	0.890086	0.986242	0.983321	1.06244	1.06776
0.9645	0.965361	0.9775	0.98213	0.9735	0.974713	0.981916	0.980971	0.959071	0.920966	0.972753	0.973026	0.820924	0.850149	0.811945	0.786285	0.881111	0.889879	0.986196	0.9829	1.06243	1.06757
0.9645	0.970106	0.977	0.984631	0.9795	0.971387	0.981589	0.980453	0.960826	0.931817	0.972342	0.972361	0.819934	0.836244	0.811242	0.800458	0.881179	0.886506	0.986111	0.981291	1.0624	1.06754
0.9645	0.968413	0.977	0.984347	0.99	0.971311	0.981243	0.979858	0.962206	0.937159	0.972243	0.9666	0.819557	0.840933	0.810239	0.749653	0.880569	0.886283	0.986055	0.982337	1.0624	1.06837
0.964	0.966936	0.9765	0.978745	0.984	0.972083	0.980879	0.978076	0.96278	0.936884	0.972156	0.967101	0.818631	0.846695	0.809475	0.741163	0.880339	0.886344	0.986052	0.9838	1.06239	1.06875
0.964	0.966424	0.976	0.98224	0.974	0.971942	0.980109	0.979803	0.963288	0.953968	0.972034	0.967212	0.819005	0.847255	0.808606	0.783475	0.879783	0.889458	0.985948	0.983866	1.06231	1.06819
0.9635	0.961881	0.9755	0.981365	0.972	0.969127	0.979706	0.976791	0.96374	0.959158	0.971831	0.963462	0.817626	0.839434	0.807706	0.763009	0.879279	0.890677	0.985957	0.982805	1.06231	1.06854
0.963	0.965808	0.9755	0.982085	0.9785	0.971311	0.979293	0.978931	0.964146	0.958178	0.971018	0.970522	0.817051	0.843476	0.806811	0.782018	0.879341	0.88553	0.98602	0.982867	1.06177	1.06667
0.9625	0.96554	0.9765	0.981203	0.9895	0.973723	0.978871	0.976696	0.964516	0.961462	0.970462	0.963009	0.817432	0.827767	0.80593	0.737127	0.878792	0.889863	0.986121	0.982547	1.06202	1.06632
0.962	0.967056	0.976	0.980771	0.983	0.971869	0.978439	0.977449	0.964858	0.949264	0.969932	0.966463	0.816112	0.83819	0.805091	0.728654	0.878786	0.884105	0.986173	0.98023	1.06208	1.06591
0.9615	0.961907	0.9755	0.982561	0.9725	0.970829	0.977552	0.979299	0.965183	0.954883	0.969528	0.963111	0.81593	0.838499	0.804088	0.741493	0.878341	0.886573	0.986171	0.980593	1.06176	1.06532
0.9615	0.961861	0.9765	0.980291	0.971	0.970686	0.977092	0.973916	0.965816	0.951819	0.969351	0.962628	0.815025	0.836545	0.803113	0.735796	0.877639	0.890154	0.985987	0.984179	1.06191	1.06599
0.961	0.968131	0.9765	0.972478	0.9775	0.966244	0.976612	0.974702	0.966128	0.952767	0.970833	0.973264	0.815148	0.839411	0.80224	0.724499	0.877374	0.888476	0.98585	0.982779	1.06158	1.06476
0.9605	0.961759	0.976	0.978936	0.9885	0.970098	0.976107	0.973743	0.966433	0.955447	0.97174	0.966199	0.814508	0.841235	0.801241	0.717642	0.877138	0.886622	0.985791	0.980276	1.06128	1.06432
0.96	0.962231	0.9755	0.981094	0.9815	0.969042	0.975572	0.970985	0.966724	0.9559	0.973283	0.967033	0.813472	0.838999	0.800311	0.714021	0.876799	0.88436	0.985722	0.982286	1.06148	1.06511
0.9595	0.960035	0.9745	0.978644	0.9715	0.965771	0.974388	0.974925	0.966998	0.961393	0.969825	0.972943	0.81319	0.821182	0.799333	0.718038	0.876576	0.881299	0.985923	0.982638	1.06118	1.06063
0.9595	0.960442	0.9745	0.978737	0.9705	0.969358	0.973742	0.968757	0.967249	0.96056	0.968431	0.970123	0.812225	0.832041	0.798309	0.716655	0.876069	0.884239	0.986117	0.979576	1.06116	1.06089
0.959	0.957099	0.974	0.977246	0.9765	0.968638	0.973071	0.970123	0.967473	0.960835	0.968083	0.967237	0.812069	0.83792	0.797341	0.740081	0.875515	0.887519	0.98619	0.983783	1.06062	1.0657
0.9585	0.963163	0.9735	0.978797	0.988	0.971697	0.972385	0.96952	0.967665	0.960487	0.967886	0.959684	0.811211	0.840428	0.796266	0.72296	0.874941	0.886677	0.986243	0.982506	1.06059	1.0662
0.958	0.960348	0.973	0.975913	0.9805	0.970033	0.971691	0.970091	0.96782	0.960947	0.967769	0.962949	0.81082	0.835523	0.909218	0.918008	0.874783	0.884893	0.986228	0.982864	1.06067	1.0661
0.9575	0.960692	0.9725	0.974707	0.9705	0.965976	0.97032	0.966941	0.967933	0.957621	0.967664	0.957422	0.810386	0.81701	0.908618	0.914699	0.874537	0.882994	0.986179	0.983802	1.06066	1.0658
0.957	0.959258	0.972	0.97908	0.969	0.968854	0.969663	0.966152	0.968017	0.959193	0.967226	0.963148	0.809885	0.837513	0.908	0.915811	0.87426	0.882488	0.986097	0.984102	1.06063	1.06628
0.9565	0.9567	0.9735	0.978982	0.9755	0.969015	0.96904	0.965285	0.967986	0.962123	0.966869	0.964707	0.809643	0.82641	0.907394	0.904072	0.873685	0.882109	0.985936	0.982856	1.06059	1.06479
0.956	0.956646	0.9735	0.979853	0.987	0.9698	0.968464	0.966311	0.967909	0.957276	0.966473	0.958414	0.808631	0.823439	0.906556	0.90279	0.87312	0.880027	0.985617	0.983348	1.06001	1.06256
0.9555	0.957336	0.973	0.97953	0.9795	0.96956	0.967947	0.963135	0.967789	0.958816	0.966082	0.962058	0.808794	0.836246	0.905921	0.905849	0.872558	0.877586	0.985464	0.97982	1.06005	1.06354
0.955	0.9592	0.973	0.98064	0.969	0.969015	0.967131	0.966829	0.96763	0.960942	0.965743	0.967243	0.807706	0.8319	0.905071	0.912201	0.872307	0.875994	0.985399	0.981199	1.06002	1.06311
0.9545	0.95549	0.973	0.978997	0.968	0.970886	0.96683	0.967288	0.967434	0.961284	0.965379	0.958478	0.807277	0.834884	0.904294	0.905431	0.8718	0.881839	0.985298	0.981964	1.06006	1.06271
0.954	0.953403	0.9725	0.977687	0.9745	0.969849	0.966581	0.965631	0.967204	0.958863	0.965334	0.965199	0.80687	0.836536	0.903581	0.899161	0.871539	0.875687	0.985269	0.979403	1.05995	1.06284
0.953	0.956071	0.972	0.975556	0.986	0.967	0.966369	0.962845	0.966943	0.957368	0.9653	0.962666	0.805793	0.828039	0.90286	0.901635	0.871053	0.87556	0.98522	0.978983	1.06005	1.06278
0.9525	0.949322	0.9715	0.976968	0.979	0.963586	0.966181	0.960311	0.966653	0.955935	0.96521	0.96782	0.805263	0.830866	0.902025	0.907624	0.870693	0.874802	0.985188	0.980676	1.05952	1.05853
0.9515	0.951085	0.9715	0.975435	0.9685	0.96288	0.965813	0.963298	0.966338	0.958206	0.964627	0.966761	0.804931	0.826096	0.900541	0.902027	0.870095	0.878044	0.98514	0.980436	1.05945	1.05924
0.951	0.94839	0.9705	0.971912	0.9675	0.967956	0.965612	0.966687	0.965643	0.960207	0.964141	0.966149	0.80389	0.829348	0.899862	0.899381	0.869745	0.8743	0.983917	0.977668	1.0595	1.06405
0.95	0.953593	0.97	0.972698	0.974	0.97215	0.965387	0.965177	0.96527	0.96123	0.963613	0.964744	0.80318	0.831563	0.8991	0.900643	0.869335	0.876857	0.985016	0.978729	1.059	1.06288
0.9495	0.949411	0.9695	0.976638	0.985	0.966708	0.965132	0.963167	0.964887	0.963107	0.963116	0.965086	0.802647	0.832162	0.898443	0.896254	0.868974	0.874601	0.985026	0.98029	1.05898	1.0618
0.9485	0.950773	0.969	0.975307	0.978	0.967443	0.964839	0.961828	0.964499	0.96244	0.962721	0.965499	0.802056	0.825262	0.897619	0.899113	0.868438	0.876099	0.985034	0.979619	1.05897	1.06025
0.9475	0.947989	0.969	0.973416	0.9675	0.967812	0.964111	0.962317	0.964109	0.95757	0.962498	0.963871	0.80179	0.824029	0.896941	0.897449	0.868434	0.872617	0.985095	0.98004	1.05901	1.06198
0.947	0.950105	0.969	0.97421	0.966	0.967526	0.963687	0.961902	0.963722	0.957924	0.962644	0.960197	0.801014	0.822589	0.896216	0.890997	0.867958	0.874895	0.985263	0.981756	1.05847	1.05775
0.9465	0.947172	0.971	0.974178	0.973	0.96929	0.963245	0.962497	0.963343	0.958859	0.962842	0.965325	0.800834	0.813777	0.895629	0.895597	0.867554	0.875507	0.985263	0.982702	1.05846	1.05801
0.9455	0.949405	0.971	0.978672	0.984	0.963807	0.962805	0.957464	0.962977	0.958379	0.962993	0.965498	0.800324	0.823876	0.894906	0.894856	0.867285	0.872999	0.98515	0.981345	1.05843	1.05778
0.9445	0.947186	0.969	0.974675	0.976	0.962819	0.962384	0.957345	0.962628	0.961243	0.962793	0.971009	0.799448	0.823733	0.894145	0.89705	0.866836	0.873867	0.984949	0.980125	1.05844	1.05688
0.9435	0.945576	0.9685	0.972969	0.9655	0.964271	0.961668	0.960952	0.962301	0.95863	0.962412	0.958245	0.798862	0.826861	0.893505	0.890339	0.866526	0.871714	0.984773	0.981111	1.05844	1.05669
0.943	0.946686	0.9675	0.978893	0.9645	0.964877	0.961381	0.961339	0.961729	0.962618	0.961924	0.960841	0.7991	0.828245	0.892904	0.896188	0.866181	0.870219	0.984729	0.980528	1.05841	1.05722
0.942	0.94223	0.9665	0.973533	0.971	0.963853	0.961131	0.959778	0.961483	0.960538	0.961398	0.966063	0.798175	0.812	0.892221	0.901284	0.865652	0.873229	0.984663	0.980265	1.05784	1.06266
0.9415	0.945051	0.9655	0.968504	0.983	0.964003	0.960908	0.96124	0.961257	0.956872	0.960901	0.958921	0.797321	0.818935	0.89166	0.889	0.865407	0.87127	0.984799	0.980081	1.05786	1.06244
0.941	0.94235	0.9655	0.974091	0.9745	0.961046	0.960701	0.958926	0.961045	0.961305	0.960252	0.964007	0.796567	0.815384	0.891047	0.889538	0.864653	0.874363	0.984915	0.978035	1.05788	1.06255
0.9405	0.94153	0.9655	0.965978	0.9645	0.962407	0.960299	0.959825	0.960843	0.960641	0.960169	0.96	0.796243	0.80298	0.89057	0.889154	0.864609	0.869687	0.984956	0.980612	1.05785	1.06188
0.9395	0.942932	0.9645	0.970359	0.963	0.962223	0.960102	0.957681	0.960643	0.95956	0.960252	0.954764	0.795397	0.817925	0.889939	0.894041	0.86415	0.871221	0.984914	0.981707	1.05787	1.06199
0.939	0.941929	0.964	0.969845	0.97	0.963506	0.959917	0.962275	0.960442	0.958808	0.960501	0.961146	0.794758	0.820068	0.889325	0.885546	0.863342	0.870984	0.984905	0.980673	1.05784	1.06152
0.9385	0.938951	0.9635	0.970137	0.9815	0.960013	0.95975	0.956579	0.960232	0.956235	0.960917	0.959123	0.794125	0.812902	0.888727	0.884895	0.863008	0.869796	0.984862	0.981867	1.05785	1.0619
0.9375	0.938276	0.9635	0.966655	0.973	0.958093	0.959608	0.955768	0.960009	0.957064	0.962235	0.960623	0.794606	0.825353	0.888226	0.888431	0.862735	0.868501	0.984748	0.980124	1.05728	1.05966
0.9375	0.939511	0.963	0.968035	0.9625	0.958144	0.959428	0.959096	0.959767	0.957329	0.96304	0.967493	0.793254	0.811872	0.887698	0.884957	0.862265	0.869931	0.984606	0.980107	1.05731	1.06075
0.937	0.942034	0.9625	0.96842	0.9615	0.958874	0.959376	0.959103	0.959204	0.958311	0.963817	0.975031	0.793124	0.819395	0.88711	0.888851	0.861962	0.864854	0.984379	0.979593	1.05732	1.06064
0.9365	0.935716	0.9625	0.967723	0.9685	0.959954	0.959327	0.957799	0.958878	0.957162	0.96472	0.958327	0.791792	0.803544	0.886554	0.888853	0.861559	0.865412	0.984395	0.980459	1.05725	1.05856
0.9365	0.936233	0.962	0.96785	0.9805	0.961374	0.95926	0.957134	0.95852	0.958918	0.961675	0.969461	0.79148	0.808305	0.885977	0.886159	0.861282	0.866898	0.984324	0.980167	1.0573	1.05859
0.936	0.937564	0.9615	0.968591	0.971	0.958047	0.959158	0.954928	0.958131	0.96194	0.960557	0.955864	0.790966	0.818022	0.885421	0.885726	0.860745	0.865128	0.984278	0.982023	1.05677	1.05539
0.935	0.933964	0.9615	0.97109	0.96	0.957244	0.958776	0.958142	0.957711	0.960201	0.960312	0.965105	0.789628	0.820884	0.884915	0.889295	0.860735	0.86445	0.984207	0.981222	1.05682	1.06191
0.934	0.935772	0.9605	0.97156	0.9595	0.958732	0.958504	0.957312	0.957258	0.956178	0.960198	0.958355	0.789891	0.809347	0.884413	0.877125	0.860175	0.865249	0.984162	0.976035	1.05687	1.05357
0.9335	0.935727	0.9595	0.97093	0.9665	0.955096	0.958214	0.955071	0.956773	0.957805	0.960152	0.960818	0.788545	0.794752	0.883931	0.880456	0.85994	0.861319	0.984065	0.979097	1.05685	1.06058
0.933	0.936478	0.9585	0.968976	0.979	0.95886	0.957931	0.953465	0.956255	0.95804	0.960107	0.963853	0.787502	0.8047	0.883474	0.888013	0.859442	0.864244	0.983971	0.977602	1.05628	1.05945
0.9325	0.934909	0.958	0.966289	0.969	0.954965	0.957684	0.954806	0.955704	0.958465	0.959471	0.955627	0.787421	0.806665	0.882906	0.880433	0.859178	0.864078	0.983975	0.976492	1.05635	1.05838
0.9315	0.934602	0.957	0.965461	0.958	0.950473	0.957394	0.958042	0.955119	0.957262	0.959102	0.961088	0.78612	0.817379	0.882356	0.880925	0.858899	0.863447	0.983951	0.977042	1.05628	1.05902
0.931	0.933017	0.957	0.9608	0.957	0.953218	0.957329	0.956485	0.953848	0.952948	0.958711	0.960976	0.786855	0.787606	0.88186	0.878917	0.858543	0.864777	0.983941	0.978411	1.05629	1.05941
0.9305	0.934849	0.959	0.96495	0.9645	0.95377	0.957257	0.952613	0.953168	0.955244	0.958332	0.956595	0.785128	0.809276	0.881292	0.879706	0.858049	0.865098	0.98393	0.978743	1.05628	1.0589
0.931	0.930938	0.959	0.964495	0.977	0.951881	0.957127	0.956675	0.952468	0.958434	0.95774	0.961915	0.784329	0.816566	0.880947	0.877945	0.857999	0.860728	0.98397	0.980574	1.05631	1.05996
0.9305	0.934829	0.9585	0.973089	0.9665	0.95415	0.956891	0.954871	0.951755	0.953125	0.957537	0.956267	0.783808	0.799964	0.88049	0.876447	0.857587	0.864374	0.984085	0.982	1.05572	1.05865
0.93	0.932952	0.958	0.962641	0.955	0.95093	0.955927	0.951747	0.951037	0.956302	0.957363	0.958438	0.783008	0.813045	0.879786	0.879883	0.8573	0.857438	0.984136	0.981487	1.05573	1.05818
0.929	0.931476	0.9575	0.967924	0.954	0.947757	0.955234	0.954701	0.950319	0.957041	0.957193	0.960527	0.782917	0.792858	0.879273	0.878169	0.856797	0.859086	0.983962	0.979682	1.05572	1.05737
0.928	0.926834	0.957	0.964988	0.962	0.949631	0.95451	0.956385	0.94961	0.952112	0.956768	0.958035	0.782549	0.798339	0.878692	0.881036	0.856698	0.856092	0.983799	0.97683	1.05571	1.05699
0.9275	0.9324	0.9565	0.963714	0.975	0.952494	0.953838	0.948572	0.948916	0.955746	0.956518	0.962069	0.780833	0.790544	0.878245	0.882093	0.856036	0.858872	0.983682	0.978108	1.05575	1.0583
0.927	0.928115	0.956	0.966831	0.9635	0.951407	0.953306	0.947297	0.948245	0.950523	0.956285	0.960889	0.780888	0.82221	0.877913	0.878852	0.855593	0.858015	0.983622	0.977722	1.05569	1.05742
0.9265	0.930918	0.9555	0.966311	0.952	0.943553	0.952974	0.947523	0.947604	0.957284	0.956099	0.95741	0.77971	0.784614	0.877489	0.883952	0.855281	0.860224	0.983567	0.976042	1.05568	1.05764
0.9265	0.927656	0.955	0.965573	0.9515	0.941848	0.953159	0.952149	0.946438	0.959739	0.955993	0.956906	0.779038	0.80211	0.877028	0.879889	0.854892	0.857458	0.983711	0.977722	1.05565	1.05704
0.9255	0.927858	0.9545	0.962065	0.9595	0.948907	0.953455	0.955455	0.945914	0.95057	0.956137	0.958477	0.779116	0.788371	0.87643	0.87364	0.854857	0.859392	0.983777	0.979147	1.0551	1.05303
0.925	0.926973	0.954	0.963396	0.973	0.947695	0.95376	0.952419	0.945423	0.954673	0.956362	0.955039	0.777933	0.816953	0.876018	0.878799	0.854461	0.856287	0.983848	0.981157	1.05508	1.0525
0.925	0.92865	0.9535	0.960857	0.9605	0.944137	0.953976	0.953151	0.944959	0.955877	0.956618	0.956529	0.777591	0.801522	0.875724	0.877405	0.853958	0.857362	0.983855	0.981291	1.05507	1.05416
0.925	0.928991	0.9535	0.962291	0.9495	0.944952	0.953765	0.951349	0.944517	0.955823	0.95685	0.964443	0.776498	0.788412	0.87528	0.880182	0.85387	0.856098	0.983828	0.978612	1.0551	1.05447
0.9245	0.923405	0.9545	0.96612	0.9495	0.938821	0.953333	0.953514	0.944091	0.951751	0.957026	0.957825	0.775803	0.791301	0.874975	0.874977	0.856416	0.853501	0.983787	0.982245	1.05513	1.05434
0.923	0.924582	0.9545	0.968286	0.9575	0.940077	0.952797	0.954507	0.943675	0.952295	0.95694	0.954691	0.77483	0.781203	0.874572	0.879066	0.854639	0.85528	0.983737	0.979426	1.05457	1.05735
0.9215	0.926688	0.954	0.96656	0.9715	0.944001	0.95225	0.948988	0.943263	0.950842	0.956768	0.95732	0.774639	0.788547	0.87413	0.868858	0.853345	0.855409	0.983522	0.977986	1.05458	1.05652
0.92	0.926476	0.954	0.960979	0.958	0.941128	0.951787	0.947778	0.942851	0.954201	0.956536	0.955544	0.773667	0.804439	0.873735	0.8768	0.852696	0.850883	0.983305	0.977178	1.05458	1.05714
0.92	0.918795	0.9535	0.967519	0.947	0.936888	0.951455	0.948808	0.942431	0.956193	0.956272	0.951334	0.772499	0.789881	0.873394	0.876157	0.85185	0.851159	0.983295	0.976947	1.0546	1.05578
0.921	0.920482	0.953	0.966612	0.9475	0.933966	0.951601	0.951865	0.941551	0.952832	0.955749	0.951987	0.771781	0.78912	0.873072	0.875151	0.851313	0.852656	0.983237	0.978734	1.05404	1.05469
0.9205	0.924353	0.9525	0.965802	0.9555	0.942524	0.951858	0.950697	0.941082	0.95203	0.955552	0.955626	0.770872	0.818146	0.872739	0.877077	0.850835	0.853371	0.983186	0.9764	1.05409	1.05465
0.92	0.924766	0.952	0.966336	0.9695	0.942273	0.952147	0.95381	0.940589	0.952613	0.955444	0.958826	0.770141	0.782093	0.872262	0.872336	0.85031	0.847826	0.983136	0.976426	1.05409	1.05514
0.92	0.92199	0.9515	0.963862	0.9565	0.938189	0.952387	0.952453	0.940071	0.951975	0.955459	0.95383	0.76968	0.785495	0.87187	0.866082	0.849467	0.851291	0.983063	0.976314	1.05409	1.05444
0.919	0.91993	0.951	0.961547	0.9455	0.941377	0.952428	0.953612	0.939524	0.949256	0.955633	0.95629	0.768114	0.789909	0.871546	0.878202	0.849033	0.848087	0.983019	0.979859	1.05411	1.05639
0.9175	0.920178	0.951	0.963819	0.9455	0.936834	0.952207	0.949979	0.938946	0.944651	0.956573	0.953643	0.768851	0.791093	0.871143	0.868991	0.848645	0.847838	0.982916	0.978147	1.05409	1.05491
0.9165	0.920702	0.9505	0.960847	0.954	0.937385	0.951896	0.951927	0.938334	0.945449	0.957279	0.961083	0.767609	0.800424	0.870857	0.872582	0.848049	0.84793	0.982893	0.977113	1.05408	1.0537
0.914	0.917354	0.95	0.963242	0.968	0.938966	0.951552	0.95132	0.937687	0.944408	0.95802	0.961759	0.766542	0.786655	0.870442	0.869953	0.847264	0.847786	0.982837	0.977499	1.05353	1.05237
0.9125	0.911832	0.9495	0.957895	0.9545	0.939135	0.951234	0.946491	0.937	0.943892	0.959455	0.955959	0.766277	0.79224	0.870101	0.872831	0.846779	0.848087	0.982779	0.974923	1.05354	1.05126
0.9145	0.913047	0.9495	0.962037	0.9435	0.933769	0.950892	0.951105	0.936272	0.949575	0.957504	0.959916	0.765074	0.786372	0.869697	0.870501	0.84661	0.846978	0.982748	0.977628	1.05352	1.05162
0.914	0.918004	0.949	0.957725	0.944	0.933427	0.950885	0.949019	0.934682	0.950977	0.956641	0.95779	0.764275	0.794908	0.869317	0.873452	0.846419	0.84525	0.982783	0.978697	1.05347	1.05092
0.9125	0.91675	0.9495	0.961071	0.952	0.936747	0.950934	0.951415	0.933823	0.943178	0.956409	0.9506	0.763798	0.767923	0.869095	0.869188	0.846071	0.845621	0.982858	0.980715	1.05346	1.05075
0.912	0.914988	0.949	0.962121	0.9665	0.939279	0.950999	0.954431	0.932927	0.941395	0.956266	0.957235	0.762739	0.775637	0.868656	0.8625	0.845274	0.847882	0.982837	0.980646	1.05348	1.05092
0.9125	0.912814	0.9485	0.964728	0.953	0.936088	0.951035	0.949242	0.931998	0.937704	0.956175	0.962007	0.763472	0.760446	0.868012	0.868111	0.844729	0.843927	0.982691	0.975747	1.05286	1.05586
0.9105	0.910858	0.948	0.958767	0.9415	0.93482	0.950864	0.951958	0.931042	0.943935	0.956099	0.950906	0.7615	0.786592	0.867787	0.867256	0.844434	0.845982	0.982586	0.976718	1.05288	1.05514
0.9085	0.911154	0.948	0.9631	0.942	0.929695	0.950643	0.949607	0.930063	0.942419	0.95585	0.96088	0.75997	0.778371	0.867332	0.876308	0.843712	0.847326	0.982553	0.974077	1.05291	1.05639
0.907	0.913429	0.9475	0.957875	0.9505	0.934357	0.950367	0.95003	0.929067	0.941729	0.955663	0.951712	0.759667	0.748043	0.867057	0.86532	0.843877	0.844442	0.982476	0.974955	1.05292	1.05627
0.906	0.905659	0.947	0.958635	0.9655	0.932795	0.950065	0.949187	0.928057	0.937482	0.955461	0.952538	0.758708	0.75923	0.866749	0.867541	0.843675	0.842035	0.982471	0.97435	1.05288	1.056
0.9045	0.916853	0.9465	0.959692	0.952	0.934735	0.949766	0.949045	0.92704	0.928589	0.955268	0.953675	0.758673	0.78361	0.866387	0.869217	0.843144	0.844229	0.98256	0.97556	1.0529	1.05359
0.9055	0.912512	0.9455	0.960088	0.9405	0.929281	0.949289	0.951254	0.926019	0.941745	0.955106	0.953706	0.757246	0.760036	0.866051	0.880183	0.842979	0.84058	0.98267	0.977322	1.05234	1.05457
0.9065	0.899764	0.945	0.962051	0.9405	0.924064	0.949136	0.952629	0.923985	0.929324	0.954963	0.955872	0.757002	0.751677	0.865724	0.871341	0.84216	0.843425	0.982723	0.978293	1.05234	1.05306
0.905	0.90496	0.945	0.961347	0.949	0.931894	0.949035	0.947151	0.922972	0.934036	0.954974	0.958755	0.75577	0.77192	0.865363	0.868319	0.841773	0.838918	0.982757	0.979141	1.0524	1.05339
0.9035	0.902302	0.946	0.955785	0.9635	0.929369	0.948981	0.946509	0.921954	0.935714	0.955004	0.953713	0.754642	0.766908	0.865046	0.864496	0.841077	0.838138	0.982751	0.979828	1.05239	1.0522
0.9025	0.907467	0.946	0.956228	0.95	0.929866	0.948971	0.944512	0.920926	0.929637	0.955022	0.95294	0.754203	0.780683	0.864774	0.868623	0.840866	0.84082	0.982758	0.97851	1.05185	1.0483
0.901	0.899415	0.9455	0.959932	0.9385	0.92784	0.94906	0.949987	0.919883	0.935195	0.954915	0.960864	0.75301	0.76353	0.864419	0.86184	0.840367	0.839457	0.982724	0.976589	1.0519	1.04954
0.901	0.89785	0.945	0.963875	0.939	0.927623	0.949129	0.949722	0.918819	0.933787	0.954775	0.957389	0.752258	0.757019	0.864168	0.861428	0.840294	0.843072	0.98253	0.980766	1.05192	1.04925
0.8995	0.896681	0.944	0.958451	0.948	0.928566	0.949182	0.949253	0.917729	0.931429	0.954597	0.956088	0.752042	0.76507	0.863773	0.859124	0.840281	0.840042	0.982215	0.97746	1.05191	1.04964
0.899	0.895409	0.944	0.957857	0.9625	0.933535	0.949195	0.946703	0.916608	0.931526	0.954398	0.954762	0.750659	0.780194	0.86357	0.854887	0.839557	0.8394	0.982068	0.978356	1.0519	1.04893
0.898	0.891882	0.9435	0.956233	0.9485	0.933529	0.949143	0.949446	0.915449	0.926388	0.954193	0.956792	0.750132	0.760949	0.863181	0.866566	0.839247	0.83721	0.981965	0.979474	1.05191	1.04812
0.897	0.897294	0.943	0.959023	0.9375	0.933739	0.948754	0.949022	0.914248	0.916718	0.953695	0.956338	0.750632	0.766167	0.862946	0.863119	0.838358	0.84479	0.98195	0.975697	1.05185	1.04909
0.896	0.899297	0.9425	0.955148	0.938	0.939306	0.948442	0.951527	0.911699	0.929366	0.953591	0.953097	0.749011	0.771594	0.862628	0.866003	0.838064	0.836019	0.981905	0.974313	1.05132	1.05367
0.8955	0.899674	0.942	0.95903	0.947	0.937976	0.948111	0.945715	0.910344	0.908772	0.953525	0.956259	0.747979	0.755884	0.862396	0.863907	0.837529	0.838022	0.981845	0.975839	1.05124	1.05166
0.8945	0.894681	0.9415	0.955404	0.961	0.939719	0.947812	0.94494	0.908933	0.913404	0.953515	0.955975	0.747359	0.75314	0.861979	0.86354	0.837681	0.838067	0.981792	0.973964	1.05131	1.05368
0.893	0.894854	0.9405	0.954274	0.9475	0.934703	0.947592	0.947131	0.907465	0.921935	0.953552	0.952751	0.745861	0.747109	0.861643	0.861458	0.837137	0.837863	0.981736	0.975085	1.05131	1.05334
0.8915	0.891709	0.9405	0.95122	0.936	0.935158	0.947567	0.945127	0.90594	0.92051	0.95359	0.948975	0.744976	0.757489	0.861319	0.86527	0.836924	0.838827	0.98175	0.977333	1.0513	1.05297
0.89	0.893279	0.941	0.950679	0.9365	0.935318	0.947752	0.948261	0.904355	0.902512	0.953609	0.950662	0.744875	0.75184	0.860883	0.873027	0.83681	0.834217	0.981679	0.978351	1.05126	1.05261
0.887	0.889947	0.9425	0.956811	0.945	0.933101	0.947997	0.949491	0.90271	0.913286	0.953586	0.945646	0.743937	0.75657	0.860607	0.875423	0.836332	0.831357	0.981621	0.975818	1.0507	1.05117
0.8855	0.875533	0.9435	0.95403	0.959	0.935946	0.948242	0.947984	0.901003	0.92261	0.953342	0.961874	0.743046	0.748534	0.86034	0.862322	0.835926	0.835943	0.98159	0.977023	1.05071	1.05158
0.8825	0.889946	0.9435	0.960273	0.945	0.934603	0.94843	0.950645	0.899233	0.923666	0.953149	0.955888	0.742203	0.763671	0.859916	0.861493	0.835423	0.828676	0.981583	0.970017	1.05074	1.05136
0.8815	0.883101	0.9425	0.957875	0.9355	0.927492	0.948413	0.951442	0.897399	0.919408	0.952969	0.953956	0.741596	0.759341	0.859602	0.864299	0.835443	0.832944	0.981559	0.977709	1.05073	1.05127
0.8795	0.876675	0.942	0.953647	0.9355	0.935022	0.948197	0.94996	0.893535	0.91092	0.952852	0.950121	0.740933	0.759254	0.859347	0.861619	0.834846	0.831932	0.981479	0.972224	1.05069	1.05137
0.87	0.868624	0.9415	0.958098	0.944	0.938607	0.947901	0.947641	0.891507	0.902349	0.952846	0.951494	0.739316	0.745772	0.858997	0.86067	0.834524	0.834656	0.981484	0.973903	1.05074	1.05045
0.8675	0.870939	0.941	0.956204	0.958	0.934541	0.947571	0.947167	0.88942	0.909493	0.953342	0.955631	0.739757	0.760834	0.858697	0.860067	0.834118	0.833164	0.981395	0.974208	1.05014	1.04745
0.8655	0.863756	0.9405	0.954764	0.9455	0.934152	0.947255	0.945407	0.887277	0.900796	0.953816	0.957175	0.739106	0.742221	0.858354	0.858652	0.83385	0.829511	0.981364	0.973709	1.05023	1.04782
0.861	0.863432	0.94	0.949923	0.934	0.931662	0.94684	0.955338	0.885081	0.892714	0.954345	0.960172	0.737946	0.753484	0.858155	0.862763	0.833764	0.830394	0.981277	0.976929	1.05021	1.04836
0.86	0.870211	0.939	0.95288	0.934	0.933914	0.946755	0.951035	0.882836	0.896791	0.955506	0.950588	0.737569	0.729472	0.857844	0.865542	0.832846	0.833329	0.981272	0.974824	1.05027	1.04774
0.8595	0.86749	0.939	0.951242	0.942	0.927739	0.946712	0.948323	0.880546	0.897498	0.954009	0.955277	0.736314	0.727386	0.857551	0.862229	0.832556	0.830014	0.981303	0.975845	1.04973	1.05132
0.859	0.868042	0.9385	0.956943	0.956	0.931486	0.946678	0.947723	0.878214	0.889776	0.953028	0.95141	0.735708	0.745394	0.857178	0.853358	0.832058	0.829986	0.981334	0.973459	1.04972	1.05092
0.857	0.873421	0.938	0.952519	0.9425	0.934762	0.946618	0.94673	0.875843	0.875367	0.952606	0.955275	0.735737	0.745562	0.856898	0.8584	0.831441	0.829621	0.981357	0.973679	1.04973	1.05161
0.8555	0.85201	0.9385	0.955618	0.9305	0.924341	0.946303	0.954502	0.873437	0.874957	0.952237	0.953841	0.733627	0.742928	0.856632	0.861734	0.83101	0.830023	0.981335	0.978016	1.04975	1.05158
0.853	0.854488	0.938	0.949943	0.931	0.919719	0.946059	0.950646	0.868533	0.890962	0.951927	0.948557	0.733078	0.753481	0.856396	0.872841	0.830748	0.828447	0.98131	0.978505	1.04975	1.05038
0.8515	0.857646	0.938	0.94881	0.939	0.925857	0.945812	0.944802	0.866032	0.879498	0.95168	0.951372	0.732629	0.755291	0.856073	0.85614	0.829991	0.830042	0.98127	0.979462	1.04918	1.04992
0.848	0.861907	0.938	0.954789	0.9535	0.9247	0.945607	0.946567	0.863491	0.876569	0.951387	0.952075	0.731896	0.748421	0.85584	0.861003	0.829682	0.826411	0.98128	0.975531	1.04919	1.05011
0.8475	0.861768	0.937	0.953589	0.9425	0.925501	0.945488	0.945518	0.860904	0.874337	0.95132	0.947171	0.731315	0.749415	0.855538	0.862884	0.828879	0.827815	0.981091	0.976115	1.04919	1.04925
0.8465	0.85706	0.937	0.952914	0.9315	0.93403	0.945669	0.950069	0.858265	0.861251	0.951274	0.951896	0.729933	0.743015	0.855252	0.861037	0.828524	0.827483	0.980912	0.973199	1.04917	1.04909
0.843	0.858483	0.936	0.954588	0.931	0.930318	0.945952	0.952898	0.855568	0.858892	0.951222	0.946091	0.730518	0.756053	0.855018	0.846679	0.82783	0.828517	0.980856	0.975818	1.04918	1.04942
0.842	0.858617	0.9355	0.949917	0.939	0.930279	0.946288	0.953741	0.852807	0.859319	0.95114	0.951404	0.728499	0.741966	0.854591	0.853713	0.828826	0.826775	0.980837	0.973455	1.04914	1.0496
0.841	0.862911	0.935	0.948919	0.953	0.929034	0.946616	0.949275	0.849975	0.870563	0.95079	0.950271	0.72786	0.743378	0.854353	0.850485	0.827772	0.826695	0.980771	0.973656	1.04918	1.0495
0.84	0.860383	0.9345	0.953071	0.9415	0.92617	0.946873	0.949924	0.847068	0.847043	0.95054	0.956611	0.727204	0.720606	0.854115	0.862769	0.827268	0.823069	0.980708	0.976413	1.04918	1.04914
0.839	0.861212	0.934	0.950622	0.9295	0.929604	0.946955	0.953988	0.844078	0.843473	0.950297	0.95388	0.726358	0.727799	0.853904	0.858947	0.826868	0.826867	0.980631	0.97632	1.04862	1.047
0.8375	0.852537	0.9335	0.94492	0.929	0.921093	0.94678	0.952404	0.837828	0.846336	0.950102	0.951373	0.725853	0.729397	0.853542	0.860013	0.825841	0.819988	0.980614	0.975534	1.04859	1.04744
0.8365	0.858574	0.933	0.948628	0.9375	0.923127	0.946535	0.953449	0.834558	0.855123	0.95002	0.953328	0.724952	0.759072	0.85322	0.858812	0.825917	0.822037	0.980567	0.975499	1.04859	1.04697
0.835	0.858629	0.933	0.948091	0.951	0.924081	0.946283	0.94767	0.831185	0.895	0.950129	0.952165	0.724238	0.754839	0.853029	0.857687	0.825556	0.820625	0.980541	0.975834	1.04855	1.04593
0.836	0.851577	0.9325	0.946085	0.9375	0.925788	0.946084	0.948599	0.827705	0.905595	0.950279	0.952396	0.723776	0.749676	0.852708	0.861068	0.825132	0.826905	0.980475	0.976826	1.04857	1.04638
0.8355	0.844397	0.9325	0.942175	0.926	0.920284	0.946073	0.949006	0.824114	0.912302	0.950423	0.956299	0.722884	0.741833	0.852458	0.853846	0.82542	0.820145	0.980447	0.975713	1.04857	1.04612
0.834	0.844836	0.932	0.944927	0.9265	0.920138	0.946262	0.949571			0.950512	0.954394	0.722124	0.761803	0.85208	0.854177	0.824823	0.823051	0.980596	0.976568	1.04853	1.04703
0.8325	0.847109	0.931	0.941154	0.936	0.925601	0.946509	0.951959			0.950356	0.952425	0.722181	0.74301	0.851864	0.857653	0.82428	0.823034	0.981069	0.978758	1.04802	1.04905
0.831	0.850732	0.9305	0.947373	0.95	0.926206	0.946754	0.949659			0.950124	0.953219	0.723916	0.744565	0.851487	0.85901	0.823521	0.816368	0.981332	0.980013	1.04807	1.04224
0.8295	0.851354	0.9305	0.945077	0.9385	0.926323	0.946938	0.951579			0.949863	0.953049	0.722751	0.748521	0.851246	0.845252	0.823055	0.822789	0.981416	0.977981	1.04805	1.05
0.8285	0.857158	0.93	0.946429	0.927	0.91896	0.9469	0.955325			0.949635	0.950532	0.721931	0.748308	0.850926	0.860205	0.822854	0.816726	0.980932	0.979619	1.0481	1.04216
0.8275	0.857817	0.9295	0.944104	0.927	0.922433	0.946672	0.954071			0.949501	0.9505	0.721295	0.736217	0.850678	0.855154	0.822618	0.822695	0.981196	0.97741	1.04755	1.04688
0.826	0.857307	0.9285	0.949615	0.935	0.920615	0.946365	0.953008			0.949603	0.95175	0.720313	0.742074	0.850524	0.850927	0.822676	0.820046	0.981148	0.97759	1.04753	1.04729
0.825	0.854001	0.9285	0.944489	0.9485	0.919308	0.946034	0.951122			0.949757	0.946776	0.719248	0.733399	0.849943	0.850299	0.822197	0.817799	0.981143	0.978107	1.04756	1.04777
0.8235	0.853078	0.928	0.944923	0.937	0.925503	0.945728	0.95034			0.949908	0.951592	0.720059	0.733694	0.849893	0.853976	0.821511	0.820921	0.981309	0.977837	1.04755	1.04852
0.823	0.85207	0.9275	0.947057	0.926	0.923368	0.945387	0.951093			0.950007	0.951267	0.718886	0.762177	0.849492	0.855859	0.821081	0.814694	0.980448	0.978092	1.04753	1.04715
0.8245	0.847324	0.927	0.941031	0.9255	0.92143	0.945367	0.947323			0.949858	0.949603	0.718163	0.74766	0.849288	0.857624	0.82059	0.817106	0.981696	0.976043	1.04753	1.04708
0.824	0.847399	0.927	0.942596	0.9335	0.926312	0.945404	0.948554			0.949636	0.951549	0.718807	0.726435	0.848996	0.854619	0.820116	0.818762	0.981832	0.979832	1.04695	1.04556
0.8225	0.842348	0.927	0.945169	0.947	0.923326	0.945462	0.946662			0.949412	0.950096	0.717016	0.745276	0.848677	0.85871	0.820678	0.813316	0.981898	0.979161	1.04702	1.04743
0.822	0.846652	0.926	0.941169	0.936	0.9223	0.945506	0.949258			0.949263	0.947985	0.715753	0.722829	0.848493	0.853981	0.820245	0.81605	0.981968	0.977861	1.047	1.04667
0.8205	0.838362	0.9255	0.943382	0.926	0.924618	0.945417	0.949228			0.949267	0.950393	0.716506	0.757452	0.848137	0.851116	0.819793	0.81594	0.981896	0.979994	1.047	1.04714
0.82	0.842594	0.925	0.940119	0.9255	0.921659	0.94527	0.949394			0.950008	0.951072	0.928638	0.931508	0.847814	0.848776	0.819252	0.816127	0.981919	0.979247	1.04693	1.0455
0.818	0.835016	0.9245	0.939325	0.9325	0.925128	0.945082	0.949404			0.950704	0.952332	0.927398	0.935207	0.847582	0.857194	0.818657	0.816535	0.981647	0.978626	1.04694	1.04573
0.816	0.839753	0.924	0.939593	0.946	0.921986	0.944876	0.949399			0.95147	0.951581	0.926257	0.925543	0.847228	0.844007	0.818612	0.813513	0.98131	0.97894	1.04694	1.04553
0.815	0.847893	0.9235	0.941318	0.935	0.925939	0.944674	0.947368			0.952894	0.949683	0.925279	0.926623	0.847005	0.855134	0.818293	0.813679	0.981029	0.980663	1.04698	1.04534
0.814	0.847563	0.9235	0.939108	0.924	0.923158	0.94437	0.949581			0.950254	0.953734	0.924119	0.924317	0.846667	0.846703	0.817728	0.817595	0.980814	0.969643	1.04638	1.04272
0.8125	0.840807	0.923	0.934566	0.9235	0.920962	0.944276	0.946015			0.948874	0.954806	0.923012	0.916131	0.846289	0.849967	0.817116	0.808496	0.980702	0.975918	1.04636	1.0419
0.8115	0.839368	0.922	0.940554	0.931	0.924967	0.944206	0.942269			0.948381	0.952654	0.921795	0.917002	0.845896	0.847849	0.816813	0.813072	0.980597	0.976809	1.04639	1.04196
0.811	0.838217	0.9215	0.940827	0.944	0.919716	0.944145	0.943175			0.94801	0.948243	0.920757	0.909834	0.845561	0.854971	0.816406	0.811793	0.980533	0.977263	1.04637	1.04129
0.812	0.835749	0.9205	0.940231	0.9335	0.921044	0.944081	0.946375			0.947747	0.944682	0.919583	0.906548	0.845307	0.852818	0.816406	0.815573	0.98046	0.976565	1.04633	1.04151
0.811	0.834192	0.92	0.930169	0.9225	0.922205	0.943891	0.948215			0.947581	0.944351	0.918438	0.906097	0.844966	0.850899	0.816149	0.811538	0.98042	0.975784	1.04634	1.04102
0.812	0.896038	0.9195	0.933301	0.922	0.918587	0.943755	0.951581			0.947488	0.949184	0.91725	0.904502	0.844688	0.849033	0.815585	0.812845	0.980373	0.978773	1.04585	1.04683
0.8085	0.832128	0.919	0.939017	0.9295	0.919428	0.943595	0.948906			0.94752	0.941829	0.916143	0.901388	0.844298	0.862113	0.814947	0.805074	0.980341	0.977474	1.04597	1.04725
0.8075	0.834346	0.9185	0.930143	0.9425	0.917223	0.943413	0.944819			0.947565	0.950767	0.914896	0.898184	0.843962	0.852034	0.814483	0.813732	0.980257	0.978713	1.04594	1.04696
0.806	0.837307	0.918	0.933337	0.932	0.922523	0.943214	0.947061			0.947597	0.944098	0.913767	0.898799	0.843715	0.846069	0.819487	0.812248	0.980229	0.976227	1.04597	1.04666
0.8045	0.841529	0.9175	0.931225	0.921	0.920278	0.942776	0.947195			0.947585	0.947144	0.912713	0.895353	0.843346	0.851958	0.817514	0.81202	0.980239	0.978389	1.04597	1.04576
0.803	0.837832	0.917	0.935556	0.921	0.916979	0.942556	0.946561			0.947326	0.949468	0.911537	0.891129	0.843022	0.851173	0.81608	0.808571	0.980293	0.980063	1.04541	1.04602
0.802	0.844438	0.9165	0.93318	0.928	0.920545	0.942353	0.943787			0.947095	0.947294	0.910338	0.890823	0.842724	0.852208	0.815062	0.806108	0.980191	0.979089	1.04542	1.04597
0.961	0.978311	0.9155	0.924997	0.941	0.915992	0.942183	0.943223			0.946851	0.949619	0.90906	0.888417	0.842263	0.850973	0.814276	0.808475	0.980086	0.977811	1.04542	1.04518
0.9615	0.977933	0.9145	0.930555	0.9315	0.923596	0.94206	0.9398			0.946638	0.945839	0.908158	0.889909	0.841967	0.84234	0.813617	0.806828	0.980018	0.977563	1.04541	1.04463
0.9625	0.979626	0.914	0.931677	0.9205	0.919231	0.942008	0.947106			0.946467	0.945711	0.907028	0.887647	0.841461	0.855802	0.813017	0.809394	0.979904	0.974553	1.04539	1.04464
0.963	0.980284	0.913	0.933417	0.92	0.916998	0.942059	0.946207			0.946507	0.946573	0.90586	0.885116	0.840978	0.850904	0.812052	0.803596	0.979854	0.973929	1.04484	1.04072
0.9635	0.982315	0.9125	0.931785	0.9265	0.919474	0.942118	0.946346			0.946576	0.94494	0.904707	0.885771	0.840511	0.847434	0.810684	0.812761	0.980003	0.978173	1.04486	1.03999
0.964	0.982337	0.9115	0.924451	0.9395	0.920214	0.942151	0.947251			0.946628	0.944135	0.903686	0.885367	0.840053	0.857984	0.810725	0.802237	0.980119	0.9765	1.04489	1.04012
0.965	0.980278	0.9105	0.926621	0.93	0.915002	0.942123	0.941766			0.946618	0.943828	0.902592	0.882953	0.839471	0.850724	0.810312	0.80996	0.98021	0.978142	1.04484	1.04044
0.966	0.983586	0.9095	0.929141	0.9185	0.915318	0.941762	0.945208			0.946247	0.949316	0.901513	0.885722	0.839018	0.860219	0.810324	0.803422	0.980274	0.97617	1.0449	1.04021
0.9665	0.984234	0.9085	0.929179	0.918	0.917555	0.941448	0.946787			0.945906	0.944887	0.900521	0.882163	0.838426	0.849051	0.809773	0.800696	0.980346	0.975793	1.04485	1.04043
0.967	0.984079	0.908	0.922521	0.925	0.919799	0.941111	0.945999			0.945541	0.945247	0.899671	0.88433	0.837857	0.865498	0.808948	0.797556	0.980352	0.97442	1.04486	1.03906
0.9675	0.986344	0.9075	0.925562	0.938	0.917174	0.940805	0.944034			0.945217	0.945362	0.898613	0.883993	0.837235	0.853441	0.808283	0.802695	0.980358	0.978259	1.04435	1.04524
0.9685	0.986516	0.9065	0.923132	0.929	0.919882	0.940584	0.94026			0.944933	0.945519	0.897772	0.881064	0.836663	0.856545	0.807611	0.809952	0.980337	0.978897	1.04431	1.0453
0.969	0.985583	0.9055	0.921229	0.919	0.917765	0.940587	0.944158			0.944975	0.938834	0.896687	0.882744	0.836013	0.851505	0.808152	0.801779	0.980097	0.976664	1.04433	1.03877
0.969	0.985754	0.9045	0.919707	0.918	0.919374	0.940798	0.94708			0.945064	0.944299	0.895877	0.880112	0.835431	0.851075	0.807658	0.800426	0.979847	0.976949	1.04429	1.04585
0.9695	0.9852	0.9035	0.921438	0.924	0.915674	0.941063	0.944562			0.945139	0.939003	0.894809	0.883225	0.834672	0.851398	0.807118	0.799479	0.979649	0.975246	1.04426	1.04486
0.97	0.985731	0.9025	0.917201	0.937	0.919069	0.941314	0.943307			0.945139	0.944803	0.893935	0.884527	0.83407	0.849409	0.805944	0.805007	0.979479	0.976618	1.04427	1.04454
0.9705	0.986471	0.9015	0.920388	0.929	0.919635	0.941482	0.944512			0.944688	0.944141	0.893064	0.877469	0.833435	0.849691	0.805693	0.802332	0.979332	0.976823	1.04424	1.04526
0.971	0.986886	0.9005	0.917965	0.9175	0.91461	0.941321	0.946436			0.944273	0.934036	0.892195	0.877638	0.832639	0.849492	0.805799	0.807253	0.979251	0.975865	1.04368	1.04366
0.9715	0.985839	0.8995	0.915309	0.9165	0.919344	0.940991	0.943792			0.943851	0.93968	0.891369	0.880651	0.832031	0.851478	0.805128	0.80617	0.979172	0.975973	1.04376	1.04246
0.9715	0.985488	0.898	0.91666	0.923	0.916626	0.940576	0.945461			0.943517	0.941068	0.890562	0.881622	0.831361	0.850324	0.805272	0.799728	0.979168	0.97287	1.04371	1.04278
0.971	0.986158	0.897	0.912414	0.935	0.918195	0.940144	0.942305			0.943969	0.943281	0.889721	0.878765	0.830592	0.848961	0.804455	0.794606	0.979085	0.976846	1.04373	1.04201
0.9725	0.984632	0.8965	0.913171	0.9265	0.917938	0.939763	0.945637			0.944674	0.94452	0.888962	0.878124	0.830119	0.836989	0.804156	0.798803	0.979056	0.975056	1.04373	1.0422
0.9725	0.987417	0.8955	0.911499	0.916	0.912545	0.939403	0.939779			0.945471	0.950292	0.888218	0.878912	0.829522	0.846518	0.803932	0.801314	0.979015	0.975464	1.04324	1.0389
0.973	0.986378	0.894	0.911454	0.916	0.916267	0.939442	0.93758			0.946793	0.949189	0.887484	0.877194	0.828817	0.844766	0.803883	0.800376	0.97901	0.976504	1.04323	1.03871
0.973	0.981598	0.893	0.909195	0.9215	0.9181	0.93957	0.946653			0.94371	0.947351	0.886722	0.875766	0.828136	0.828458	0.803282	0.797768	0.978954	0.975476	1.04328	1.03851
0.9735	0.985463	0.8915	0.907808	0.9335	0.921487	0.939738	0.946187			0.942533	0.939025	0.886074	0.878643	0.827531	0.845102	0.802377	0.794802	0.979018	0.973973	1.04326	1.04099
0.974	0.985072	0.8905	0.904134	0.926	0.91205	0.939898	0.945785			0.942273	0.938207	0.88525	0.878973	0.826775	0.841757	0.802229	0.7984	0.979052	0.978062	1.04323	1.04078
0.974	0.984765	0.8895	0.906571	0.9155	0.912156	0.94001	0.947025			0.942156	0.93611	0.8847	0.865885	0.826291	0.841161	0.802074	0.804439	0.978979	0.978725	1.0432	1.04052
0.974	0.984109	0.8885	0.907525	0.9145	0.915046	0.939944	0.94393			0.942116	0.931522	0.884081	0.873463	0.825749	0.827734	0.802306	0.797596	0.978845	0.972677	1.04314	1.03993
0.9735	0.984166	0.8875	0.905449	0.92	0.915531	0.93983	0.947128			0.942086	0.937145	0.883355	0.877367	0.82506	0.848861	0.801235	0.799546	0.978699	0.975853	1.0431	1.03841
0.974	0.984504	0.8865	0.90198	0.932	0.915404	0.939699	0.944467			0.941811	0.941253	0.882735	0.875433	0.824542	0.856398	0.80113	0.7945	0.978568	0.976689	1.04305	1.03993
0.974	0.983032	0.8855	0.902347	0.9245	0.913567	0.939579	0.94234			0.941541	0.94237	0.882062	0.880277	0.82395	0.830748	0.800929	0.796121	0.978516	0.974794	1.04253	1.03679
0.975	0.98581	0.8845	0.898686	0.914	0.914786	0.939481	0.94286			0.941234	0.933169	0.881526	0.880078	0.823319	0.82494	0.800429	0.797741	0.978666	0.97753	1.04252	1.0366
0.978	0.985415	0.8835	0.898954	0.913	0.915445	0.939505	0.944359			0.94093	0.944742	0.880923	0.86629	0.822687	0.841006	0.800084	0.796057	0.978765	0.97902	1.04251	1.03662
0.976	0.986395	0.8825	0.892958	0.9185	0.909993	0.939545	0.943854			0.940672	0.934985	0.88029	0.872426	0.822198	0.846999	0.799457	0.791721	0.978918	0.974973	1.04247	1.03749
0.9755	0.984729	0.8815	0.88991	0.93	0.915069	0.939576	0.940761			0.940442	0.938936	0.879709	0.865502	0.821728	0.858823	0.798702	0.798054	0.978998	0.979177	1.04247	1.03717
0.975	0.982469	0.8805	0.893245	0.9245	0.913205	0.939569	0.942633			0.940463	0.942943	0.879177	0.866388	0.821373	0.799619	0.798501	0.798896	0.979003	0.979099	1.04246	1.03709
0.975	0.983495	0.8795	0.890989	0.9145	0.919692	0.939349	0.945937			0.940512	0.937084	0.87858	0.864299	0.820459	0.835926	0.798733	0.799476	0.979023	0.978526	1.04243	1.03746
0.975	0.98588	0.879	0.886767	0.9125	0.914243	0.939129	0.945702			0.940541	0.942614	0.877991	0.87327	0.819667	0.832603	0.79818	0.79796	0.979	0.976981	1.04243	1.03684
0.975	0.983873	0.8775	0.881186	0.918	0.917011	0.938863	0.946769			0.940355	0.943734	0.877575	0.8688	0.819028	0.832288	0.798074	0.790079	0.978973	0.97822	1.04188	1.04028
0.975	0.983868	0.877	0.879529	0.929	0.915524	0.938572	0.940037			0.940137	0.943617	0.877056	0.86424	0.81853	0.844556	0.797209	0.794836	0.978711	0.975779	1.0419	1.04124
0.9755	0.983584	0.876	0.879332	0.9235	0.914782	0.938277	0.940171			0.939894	0.937356	0.876501	0.86823	0.818082	0.841946	0.797089	0.795938	0.978453	0.976036	1.04184	1.0399
0.9755	0.985676	0.8745	0.883795	0.9125	0.921075	0.937758	0.94562			0.939676	0.936619	0.87603	0.871533	0.817676	0.835805	0.797311	0.798923	0.978226	0.974826	1.04193	1.04126
0.976	0.981193	0.873	0.878851	0.911	0.909286	0.937551	0.943245			0.939528	0.933338	0.875508	0.872789	0.817213	0.832281	0.797089	0.79095	0.978077	0.973115	1.04192	1.03985
0.977	0.983633	0.872	0.877943	0.9155	0.899122	0.937376	0.941296			0.939621	0.945518	0.875087	0.858278	0.816708	0.84089	0.796523	0.791601	0.977952	0.976312	1.0419	1.03826
0.9775	0.981143	0.871	0.870187	0.927	0.917359	0.937229	0.940618			0.939845	0.934026	0.87472	0.861265	0.816196	0.82571	0.795931	0.793827	0.977855	0.975706	1.04139	1.04121
0.9765	0.982398	0.8695	0.877162	0.9215	0.908305	0.937105	0.937793			0.940108	0.937896	0.874168	0.858684	0.815791	0.834464	0.79548	0.792368	0.977779	0.971725	1.04136	1.03962
0.976	0.980905	0.8685	0.874986	0.9105	0.917695	0.936911	0.943201			0.940348	0.932542	0.873704	0.869655	0.81546	0.832242	0.795522	0.793295	0.977719	0.976068	1.04138	1.03938
0.9755	0.979365	0.8675	0.872362	0.9085	0.904659	0.936831	0.944014			0.940516	0.944762	0.873273	0.858949	0.81498	0.81979	0.795071	0.79396	0.977661	0.975687	1.0414	1.03898
0.9755	0.982355	0.866	0.876431	0.914	0.909952	0.936756	0.942147			0.940415	0.937646	0.872881	0.85965	0.814584	0.81083	0.794169	0.792335	0.977637	0.975688	1.0414	1.03938
0.9755	0.981224	0.865	0.87576	0.9255	0.91627	0.93668	0.939048			0.940229	0.941483	0.872445	0.864824	0.814263	0.817451	0.793209	0.794037	0.976964	0.974032	1.04143	1.03841
0.975	0.980179	0.8645	0.87044	0.921	0.910598	0.936596	0.93641			0.939992	0.937275	0.872008	0.863081	0.813914	0.82531	0.793037	0.790785	0.977531	0.973865	1.0414	1.03882
0.975	0.98202	0.8635	0.874878	0.911	0.912766	0.936388	0.94116			0.939738	0.928508	0.87154	0.857819	0.814032	0.781674	0.793634	0.789762	0.977555	0.973943	1.04084	1.03586
0.975	0.979939	0.862	0.868814	0.9085	0.913111	0.936271	0.941561			0.939311	0.938438	0.871099	0.856304	0.813681	0.819208	0.792887	0.788356	0.977644	0.974947	1.04083	1.03622
0.9775	0.981002	0.8605	0.872114	0.913	0.910177	0.936161	0.93717			0.939197	0.933112	0.870556	0.86415	0.81328	0.81737	0.792568	0.781211	0.977135	0.975164	1.0408	1.03555
0.978	0.984694	0.859	0.870406	0.923	0.915639	0.936071	0.934475			0.939296	0.936932	0.870154	0.856461	0.812865	0.824837	0.791837	0.791981	0.977377	0.974789	1.0408	1.03372
0.977	0.981965	0.858	0.863379	0.919	0.913897	0.936013	0.932673			0.93956	0.934304	0.869761	0.855718	0.812567	0.826792	0.791207	0.796182	0.97742	0.977403	1.04081	1.03644
0.9775	0.979861	0.8565	0.86638	0.908	0.91518	0.936038	0.942615			0.94062	0.936393	0.869425	0.859444	0.812234	0.827905	0.791556	0.789043	0.977279	0.971769	1.04082	1.03532
0.977	0.980058	0.8555	0.867579	0.9055	0.907966	0.936102	0.940952			0.941334	0.943758	0.868957	0.857114	0.811929	0.826202	0.791186	0.788923	0.977161	0.968467	1.04024	1.03901
0.9765	0.980988	0.854	0.864718	0.91	0.90243	0.936161	0.939221			0.942036	0.950392	0.868554	0.861691	0.811621	0.843429	0.79059	0.791136	0.977077	0.974534	1.04036	1.03956
0.977	0.979566	0.8525	0.866287	0.92	0.895166	0.936185	0.937678			0.942623	0.943987	0.868102	0.859906	0.811193	0.839818	0.790851	0.787078	0.976072	0.97536	1.04022	1.03866
0.977	0.981954	0.852	0.865841	0.9165	0.902099	0.936141	0.939516			0.939207	0.939658	0.867824	0.850341	0.810808	0.839404	0.790283	0.788772	0.977361	0.973398	1.04022	1.03918
0.9765	0.97801	0.85	0.865927	0.9055	0.902835	0.935741	0.939899			0.938068	0.935348	0.86741	0.851341	0.810509	0.843141	0.789905	0.786814	0.977436	0.976067	1.04023	1.03902
0.9765	0.980233	0.8485	0.862675	0.9035	0.900899	0.935396	0.940436			0.937872	0.934611	0.866895	0.854877	0.810198	0.840644	0.789509	0.786487	0.977525	0.972702	1.0402	1.0391
0.976	0.978667	0.8475	0.86501	0.908	0.898059	0.935007	0.939679			0.937839	0.934818	0.866485	0.858105	0.809686	0.842008	0.789258	0.785403	0.977504	0.976366	1.04024	1.03765
0.9755	0.980592	0.846	0.867905	0.9175	0.89462	0.934616	0.933721			0.937898	0.934292	0.865978	0.859277	0.80936	0.828899	0.788789	0.788489	0.977494	0.974479	1.03961	1.03743
0.977	0.9785	0.845	0.862258	0.916	0.894637	0.934266	0.938057			0.937975	0.937817	0.865668	0.853738	0.808873	0.823244	0.788941	0.786705	0.977479	0.974196	1.03969	1.03673
0.979	0.980656	0.843	0.86465	0.904	0.893586	0.933846	0.937786			0.937918	0.937451	0.865121	0.85639	0.808503	0.846766	0.7881	0.789742	0.9774	0.969422	1.03968	1.03583
0.981	0.983423	0.841	0.863365	0.901	0.894293	0.933777	0.938471			0.93775	0.940636	0.864696	0.858824	0.808037	0.822232	0.788051	0.785102	0.977155	0.975527	1.0397	1.03617
0.9785	0.983279	0.839	0.858756	0.9045	0.900332	0.93375	0.938712			0.937535	0.935103	0.864382	0.856784	0.80752	0.830391	0.787787	0.782411	0.976923	0.975979	1.03918	1.0319
0.9765	0.980168	0.837	0.857302	0.9145	0.895712	0.933723	0.938291			0.937312	0.931673	0.863953	0.858395	0.807157	0.829909	0.787591	0.780771	0.97673	0.973756	1.03917	1.03367
0.976	0.979265	0.835	0.85141	0.913	0.895366	0.933653	0.938635			0.937121	0.930833	0.863534	0.85875	0.806582	0.828864	0.786796	0.789562	0.976548	0.973704	1.03922	1.03287
0.9755	0.977329	0.8325	0.855688	0.9005	0.889372	0.933234	0.935715			0.936974	0.935744	0.86316	0.853992	0.80604	0.815585	0.786229	0.78725	0.976417	0.975599	1.03924	1.031
0.975	0.976495	0.83	0.848718	0.8975	0.892987	0.932885	0.934712			0.93701	0.932879	0.862717	0.861526	0.805412	0.818933	0.785627	0.782703	0.976353	0.971341	1.03924	1.0307
0.9755	0.976931	0.8285	0.847154	0.901	0.893498	0.932495	0.934498			0.937058	0.932833	0.86225	0.861345	0.804912	0.830338	0.785736	0.780528	0.976317	0.975059	1.03924	1.03032
0.975	0.975872	0.8265	0.853643	0.9105	0.890273	0.932105	0.931821			0.937071	0.937415	0.861807	0.863186	0.804289	0.814251	0.785078	0.787559	0.976271	0.974136	1.03865	1.0378
0.9745	0.977647	0.8245	0.855825	0.91	0.888503	0.931759	0.930197			0.936813	0.93739	0.861398	0.860952	0.803695	0.836424	0.785102	0.783562	0.976216	0.974468	1.03867	1.03644
0.975	0.980216	0.823	0.850116	0.899	0.889404	0.931355	0.932506			0.936539	0.930736	0.860934	0.85854	0.803035	0.822883	0.784677	0.780021	0.976155	0.973417	1.03865	1.03798
0.9745	0.977134	0.8215	0.851252	0.895	0.890046	0.931294	0.932709			0.936225	0.927637	0.860515	0.857215	0.802313	0.823129	0.78391	0.78291	0.976136	0.97287	1.03864	1.03764
0.9745	0.974212	0.9615	0.963691	0.899	0.896433	0.931272	0.931996			0.935916	0.934043	0.860089	0.855669	0.801768	0.816553	0.783744	0.781127	0.976092	0.973999	1.03859	1.0377
0.9745	0.97744	0.9635	0.970652	0.9075	0.890958	0.931246	0.933527			0.935659	0.936591	0.859507	0.856806	0.801182	0.825745	0.784128	0.786127	0.976074	0.975019	1.03858	1.03779
0.975	0.975478	0.965	0.96896	0.9075	0.888204	0.93117	0.93151			0.935466	0.936275	0.859019	0.859146	0.800298	0.831776	0.783832	0.778747	0.976166	0.973526	1.03859	1.03718
0.9745	0.975494	0.9665	0.969755	0.895	0.891935	0.930705	0.935959			0.935512	0.930111	0.858568	0.856604	0.799714	0.826216	0.783168	0.77705	0.976188	0.973098	1.03802	1.03527
0.974	0.974966	0.9675	0.970209	0.8905	0.886272	0.93031	0.933333			0.935575	0.939415	0.858077	0.852507	0.79893	0.821983	0.782429	0.786003	0.97608	0.972747	1.03799	1.03697
0.974	0.974616	0.969	0.974393	0.894	0.891661	0.929854	0.932043			0.935592	0.929919	0.857583	0.853411	0.79819	0.829044	0.78208	0.787149	0.975876	0.973139	1.03803	1.03715
0.9735	0.975006	0.97	0.971954	0.903	0.885198	0.929374	0.927592			0.935256	0.930785	0.857046	0.854179	0.797371	0.827238	0.782434	0.781145	0.975795	0.971566	1.03799	1.03728
0.9725	0.973999	0.971	0.972212	0.903	0.87922	0.92891	0.922664			0.934898	0.93289	0.856726	0.854486	0.796714	0.829471	0.7821	0.778213	0.975678	0.971431	1.03803	1.03375
0.9725	0.974321	0.972	0.969754	0.8905	0.882701	0.928172	0.929014			0.934485	0.929968	0.856106	0.853669	0.795325	0.811054	0.781401	0.778174	0.975643	0.971952	1.03807	1.03667
0.9725	0.971312	0.973	0.971286	0.8855	0.883168	0.927909	0.928035			0.934075	0.934413	0.855537	0.848832	0.794147	0.828322	0.781083	0.77818	0.975707	0.97229	1.03748	1.02918
0.9725	0.972924	0.9745	0.971236	0.8895	0.88452	0.927687	0.927534			0.933727	0.930435	0.855068	0.85534	0.793133	0.800244	0.781632	0.776769	0.975794	0.97374	1.03749	1.02827
0.975	0.972619	0.9755	0.969514	0.899	0.880701	0.927479	0.920719			0.933439	0.934761	0.854579	0.850212	0.79215	0.794147	0.780497	0.777562	0.975857	0.973709	1.03751	1.02821
0.9755	0.97561	0.976	0.967085	0.9005	0.885794	0.927259	0.923875			0.933533	0.929959	0.85407	0.850659	0.791284	0.795568	0.77992	0.7716	0.975851	0.974612	1.03753	1.02908
0.974	0.975711	0.977	0.971375	0.889	0.892804	0.926685	0.9263			0.93376	0.932662	0.853496	0.849365	0.790505	0.794605	0.779741	0.776817	0.975883	0.976378	1.03708	1.0368
0.9745	0.975242	0.9775	0.976549	0.883	0.882289	0.926329	0.929084			0.934095	0.934534	0.852938	0.850876	0.78961	0.827678	0.779642	0.778302	0.975843	0.97125	1.03735	1.03617
0.9745	0.976615	0.978	0.968995	0.886	0.880511	0.925959	0.923952			0.934517	0.932027	0.852425	0.847768	0.788802	0.836573	0.784158	0.78125	0.975794	0.971387	1.03738	1.03544
0.9735	0.974086	0.9785	0.966837	0.8945	0.879418	0.925597	0.924819			0.935518	0.933284	0.851802	0.848237	0.787977	0.81065	0.783004	0.774571	0.975809	0.969298	1.03676	1.03489
0.973	0.973681	0.979	0.969049	0.896	0.87523	0.925269	0.921398			0.936026	0.937574	0.851292	0.844844	0.787202	0.80452	0.782055	0.772146	0.97559	0.97595	1.03704	1.036
0.973	0.974717	0.979	0.96534	0.884	0.878712	0.924804	0.926997			0.936477	0.942062	0.850602	0.845281	0.78675	0.826009	0.77972	0.78132	0.975202	0.973311	1.03704	1.03386
0.973	0.973555	0.9795	0.970887	0.878	0.875489	0.924661	0.927033			0.936756	0.932999	0.850136	0.850531	0.786174	0.811038	0.779103	0.783648	0.975178	0.97139	1.03647	1.03229
0.973	0.97526	0.98	0.970907	0.881	0.877781	0.92454	0.927272			0.934544	0.940833	0.849412	0.844194	0.785857	0.797713	0.779521	0.776023	0.975018	0.972835	1.03654	1.02965
0.9725	0.972609	0.9805	0.968739	0.8895	0.871128	0.92441	0.924978			0.933572	0.929494	0.848755	0.842023	0.785689	0.797326	0.778695	0.770559	0.974941	0.972262	1.03643	1.0324
0.9725	0.975384	0.981	0.965071	0.891	0.868745	0.92424	0.917979			0.93325	0.938016	0.84814	0.843106	0.785315	0.812353	0.777874	0.768786	0.974855	0.971365	1.03646	1.03291
0.974	0.971816	0.981	0.969873	0.8795	0.886638	0.923669	0.922944			0.933007	0.927018	0.847485	0.84672	0.784929	0.818077	0.77731	0.76866	0.9748	0.969196	1.03647	1.0303
0.975	0.976798	0.981	0.975768	0.874	0.867765	0.923266	0.925768			0.932818	0.924498	0.84683	0.845322	0.784288	0.799813	0.776888	0.777262	0.974707	0.97067	1.0364	1.0312
0.974	0.97304	0.9815	0.972984	0.8775	0.878849	0.922819	0.926071			0.932657	0.930889	0.846028	0.845111	0.784114	0.817202	0.776334	0.771306	0.974636	0.970802	1.03639	1.02985
0.9745	0.973527	0.9815	0.971271	0.885	0.874785	0.922356	0.915567			0.932326	0.929949	0.845316	0.839639	0.783616	0.801894	0.775976	0.770216	0.974564	0.971456	1.0364	1.03034
0.9745	0.97559	0.9815	0.968183	0.8885	0.875024	0.921907	0.912731			0.93214	0.932708	0.844574	0.840866	0.783101	0.8017	0.775011	0.776064	0.974503	0.971506	1.03637	1.03073
0.974	0.973649	0.9815	0.966601	0.8775	0.896139	0.921156	0.925107			0.931954	0.930712	0.843924	0.841594	0.782519	0.798314	0.774614	0.778502	0.974443	0.970952	1.03584	1.0284
0.974	0.972285	0.9815	0.973152	0.8695	0.870005	0.920868	0.919232			0.931778	0.931696	0.843043	0.839394	0.782267	0.815042	0.775236	0.770444	0.974395	0.972588	1.03581	1.0282
0.9735	0.974245	0.9815	0.971707	0.8725	0.869589	0.920622	0.919484			0.931623	0.926592	0.842307	0.839204	0.781266	0.817497	0.774488	0.772104	0.974307	0.969197	1.03591	1.02846
0.973	0.972624	0.9815	0.971039	0.88	0.870036	0.920405	0.913141			0.931414	0.935734	0.841532	0.83554	0.780711	0.802065	0.774032	0.771963	0.974244	0.971722	1.03584	1.02767
0.973	0.973416	0.9815	0.969606	0.883	0.867875	0.920202	0.910729			0.931346	0.925972	0.84077	0.841101	0.779679	0.805147	0.773991	0.768542	0.974192	0.972299	1.03581	1.02674
0.973	0.972425	0.981	0.967128	0.872	0.901627	0.919784	0.920215			0.931271	0.934012	0.839839	0.844251	0.778691	0.808949	0.773202	0.771891	0.97413	0.971519	1.03578	1.02689
0.9725	0.970596	0.981	0.970556	0.864	0.861301	0.91954	0.91982			0.931164	0.930838	0.839132	0.838299	0.77788	0.813382	0.772861	0.771739	0.974046	0.967698	1.03526	1.02536
0.9725	0.970616	0.981	0.969884	0.867	0.866266	0.919254	0.912462			0.930763	0.935448	0.83836	0.837591	0.776829	0.82901	0.772386	0.774634	0.973971	0.968089	1.03524	1.03467
0.973	0.973098	0.981	0.970088	0.8745	0.860399	0.918912	0.912297			0.930477	0.929057	0.837257	0.839781	0.775712	0.815031	0.772201	0.774499	0.9739	0.971605	1.03531	1.03401
0.9725	0.970554	0.982	0.969814	0.8785	0.867354	0.918499	0.911476			0.930174	0.9277	0.836505	0.834935	0.774767	0.809525	0.771346	0.773148	0.974103	0.969026	1.03531	1.03487
0.9735	0.973415	0.9835	0.9684	0.861	0.868922	0.917412	0.920433			0.929888	0.928195	0.835488	0.835908	0.773677	0.832411	0.771741	0.76749	0.973537	0.973196	1.03481	1.03086
0.973	0.974254	0.982	0.971671	0.863	0.868699	0.916767	0.915951			0.929653	0.923309	0.834454	0.836089	0.77235	0.810412	0.770894	0.767434	0.97421	0.971717	1.03479	1.0321
0.9725	0.970786	0.9815	0.968601	0.87	0.862903	0.91611	0.91768			0.92945	0.928113	0.833586	0.829917	0.771242	0.81401	0.770495	0.775234	0.974185	0.970222	1.03487	1.03196
0.9725	0.970101	0.981	0.968969	0.874	0.86583	0.915484	0.906455			0.929471	0.931337	0.832527	0.83652	0.769959	0.805381	0.770162	0.769048	0.97453	0.975079	1.03486	1.02959
0.972	0.970724	0.9805	0.969214	0.855	0.850113	0.914933	0.903476			0.929517	0.930646	0.83147	0.831696	0.768706	0.776755	0.770042	0.766962	0.974564	0.971195	1.03483	1.03035
0.972	0.973213	0.9805	0.966232	0.857	0.855025	0.914211	0.914004			0.929542	0.929252	0.830543	0.830235	0.767329	0.775936	0.769501	0.767305	0.974586	0.971959	1.03431	1.02622
0.9715	0.970526	0.98	0.969534	0.864	0.860885	0.914021	0.916964			0.929358	0.93187	0.829318	0.829542	0.765972	0.780141	0.769307	0.765267	0.974556	0.971186	1.03458	1.02987
0.971	0.970439	0.9795	0.971303	0.869	0.858622	0.913868	0.912319			0.929134	0.927767	0.828108	0.830379	0.764332	0.820147	0.768933	0.76969	0.974039	0.971785	1.03425	1.02687
0.971	0.970854	0.9795	0.968331	0.8495	0.853408	0.913688	0.913336			0.928856	0.926819	0.827002	0.830521	0.762913	0.801267	0.768199	0.76599	0.973939	0.972901	1.0342	1.02542
0.972	0.969034	0.98	0.969649	0.8515	0.847689	0.91342	0.910079			0.928555	0.928958	0.825926	0.830139	0.761774	0.808772	0.767465	0.767008	0.973707	0.964855	1.03418	1.0279
0.9735	0.973685	0.9795	0.96326	0.859	0.855086	0.912388	0.916513			0.92826	0.919063	0.82474	0.815512	0.760569	0.811737	0.767279	0.76714	0.973504	0.970738	1.03418	1.02793
0.973	0.970734	0.9795	0.966778	0.865	0.85207	0.91163	0.916867			0.927804	0.934485	0.823442	0.827712	0.759165	0.775691	0.767974	0.760888	0.973352	0.972901	1.03417	1.02757
0.973	0.970688	0.98	0.969271	0.846	0.860866	0.910795	0.906375			0.927693	0.922257	0.822179	0.818658	0.758012	0.765523	0.767328	0.762351	0.973284	0.969184	1.03419	1.02455
0.9715	0.972187	0.9795	0.968042	0.848	0.845002	0.909949	0.904696			0.927687	0.928928	0.820744	0.816391	0.756971	0.803499	0.766472	0.76944	0.972946	0.970661	1.03361	1.02983
0.9715	0.969126	0.979	0.969342	0.855	0.85063	0.909161	0.902327			0.927806	0.920008	0.819358	0.818803	0.755809	0.760616	0.765969	0.771652	0.972266	0.96621	1.03363	1.03032
0.9715	0.972421	0.9785	0.966341	0.8605	0.847533	0.90801	0.905957			0.92807	0.923181	0.818049	0.813065	0.754855	0.788277	0.766662	0.764102	0.972007	0.967539	1.03364	1.03123
0.9705	0.969967	0.978	0.969908	0.841	0.851021	0.907643	0.911123			0.929096	0.932081	0.816607	0.819508	0.753865	0.793479	0.765905	0.766455	0.969572	0.953547	1.03364	1.03339
0.9705	0.973184	0.978	0.965714	0.843	0.840484	0.907329	0.909873			0.929781	0.927109	0.815031	0.812357	0.752722	0.760652	0.765002	0.762833	0.970598	0.960124	1.03364	1.03322
0.9705	0.970543	0.9775	0.968192	0.837	0.845507	0.906998	0.904675			0.930459	0.934825	0.813586	0.817896	0.751599	0.753695	0.764388	0.769489	0.971258	0.968534	1.03364	1.02167
0.97	0.970194	0.977	0.968513	0.838	0.838892	0.906578	0.902116			0.931231	0.926353	0.812111	0.816186	0.749588	0.767928	0.765102	0.765094	0.972604	0.97035	1.03316	1.03195
0.9695	0.969512	0.9765	0.964302	0.8445	0.84176	0.905217	0.911941			0.928521	0.93468	0.810852	0.819925	0.748265	0.758458	0.764194	0.767211	0.971656	0.967517	1.03309	1.03052
0.9705	0.969475	0.9765	0.961968	0.851	0.8412	0.90428	0.914792			0.927736	0.932174	0.809297	0.814576	0.747318	0.749559	0.763752	0.764359	0.971534	0.967555	1.03313	1.03087
0.973	0.972482	0.976	0.967407	0.8325	0.833634	0.903265	0.905342			0.927682	0.92251	0.807803	0.809862	0.746235	0.749434	0.763267	0.770245	0.971509	0.966926	1.03316	1.02948
0.9745	0.977324	0.9775	0.966483	0.8335	0.8371	0.902246	0.901435			0.92776	0.925711	0.806248	0.799139	0.745326	0.75782	0.764007	0.765218	0.971455	0.964018	1.03317	1.02963
0.9735	0.975021	0.977	0.965911	0.8275	0.838335	0.901299	0.895027			0.927892	0.919721	0.804681	0.804297	0.744321	0.757463	0.763379	0.759942	0.971434	0.968222	1.03261	1.0278
0.973	0.971835	0.9765	0.964181	0.8285	0.838168	0.8999	0.908271			0.927998	0.922303	0.803172	0.795264	0.743375	0.75885	0.762453	0.763674	0.971333	0.965422	1.03263	1.02784
0.9725	0.973306	0.9765	0.968188	0.822	0.834511	0.899459	0.91388			0.927841	0.934635	0.801719	0.80944	0.742311	0.745058	0.763519	0.766069	0.971221	0.96682	1.03265	1.02823
0.972	0.96929	0.976	0.968271	0.829	0.836362	0.899113	0.902309			0.927548	0.925908	0.800133	0.798791	0.741447	0.735918	0.762782	0.764512	0.971262	0.96614	1.03261	1.02854
0.9715	0.970599	0.976	0.963348	0.818	0.828381	0.898797	0.896409			0.92717	0.927329	0.798488	0.799651	0.740508	0.740221	0.761558	0.760077	0.971319	0.96844	1.03221	1.02613
0.971	0.96993	0.9755	0.961904	0.8185	0.837788	0.898447	0.895875			0.926753	0.926803	0.796842	0.79247	0.739612	0.744192	0.760987	0.761215	0.971334	0.969118	1.03211	1.02159
0.971	0.969318	0.975	0.963872	0.8125	0.830293	0.897409	0.898903			0.926347	0.928651	0.795113	0.804709	0.73869	0.74732	0.761953	0.759632	0.971412	0.967511	1.03209	1.02038
0.9705	0.971989	0.9745	0.966366	0.814	0.827071	0.896698	0.911581			0.925749	0.923018	0.793506	0.79886	0.737754	0.7439	0.761357	0.761651	0.971404	0.96858	1.03208	1.0203
0.97	0.96781	0.9745	0.965987	0.8075	0.82215	0.89591	0.897455			0.925589	0.92668	0.791825	0.804444	0.736846	0.748916	0.760715	0.764913	0.971398	0.968444	1.03205	1.01949
0.97	0.968359	0.974	0.962663	0.8085	0.82483	0.895086	0.890424			0.925505	0.922085	0.790185	0.79883	0.735812	0.74751	0.760534	0.763316	0.971388	0.966827	1.03203	1.02887
0.9705	0.969092	0.9735	0.965244	0.8135	0.836868	0.894269	0.889922			0.92548	0.929029	0.788572	0.808926	0.73464	0.733982	0.760255	0.759745	0.971404	0.970223	1.03153	1.02875
0.9705	0.971445	0.973	0.962693	0.802	0.820885	0.89281	0.904663			0.925547	0.929798	0.786699	0.793153	0.733303	0.745632	0.759652	0.756635	0.971232	0.964849	1.03153	1.02868
0.9705	0.970121	0.973	0.962696	0.803	0.820983	0.892175	0.905187			0.925603	0.920586	0.784845	0.788514	0.732045	0.76106	0.759134	0.760143	0.970932	0.96825	1.03154	1.02938
0.97	0.967684	0.9745	0.96288	0.808	0.831559	0.891562	0.888345			0.925647	0.925197	0.783043	0.786211	0.72955	0.723999	0.758537	0.763267	0.970674	0.966355	1.03151	1.02653
0.969	0.966561	0.9755	0.963231	0.796	0.795805	0.890935	0.885943			0.925615	0.919429	0.781139	0.788159	0.728541	0.714251	0.758699	0.760171	0.970534	0.96767	1.03158	1.03008
0.9685	0.967347	0.9735	0.961783	0.797	0.804286	0.890259	0.888111			0.925302	0.925211	0.779753	0.799823	0.72736	0.7138	0.758392	0.750124	0.970431	0.964864	1.03154	1.02846
0.9685	0.967966	0.9725	0.965653	0.8015	0.812583	0.888633	0.897902			0.925057	0.924575	0.777389	0.780469	0.726361	0.72008	0.756953	0.760399	0.970373	0.967892	1.03152	1.02887
0.968	0.968417	0.9715	0.96392	0.7905	0.789119	0.887676	0.902659			0.92481	0.925774	0.7754	0.773781	0.725396	0.714423	0.75724	0.758307	0.970288	0.966254	1.03094	1.02701
0.968	0.967634	0.971	0.966415	0.791	0.80206	0.886657	0.889007			0.924609	0.929075	0.773482	0.786387	0.723699	0.727976	0.757509	0.754752	0.970221	0.965807	1.03098	1.02677
0.9675	0.967111	0.97	0.96384	0.7955	0.814184	0.885602	0.882665			0.924511	0.92491	0.771771	0.749975	0.722901	0.730991	0.756549	0.754102	0.970148	0.96507	1.03101	1.02699
0.967	0.96911	0.97	0.964536	0.9565	0.977835	0.884541	0.88382			0.924598	0.926231	0.769622	0.778883	0.722096	0.719076	0.75626	0.758148	0.970104	0.965472	1.03096	1.02527
0.967	0.96796	0.97	0.964728	0.966	0.981512	0.882502	0.889833			0.924702	0.923667	0.767707	0.784164	0.721366	0.728959	0.756753	0.757406	0.970049	0.965986	1.03099	1.02591
0.9665	0.965616	0.969	0.962087	0.991	0.98431	0.880624	0.883648			0.924761	0.922037	0.765537	0.773098	0.720699	0.717607	0.75583	0.756313	0.969978	0.966201	1.03046	1.02089
0.966	0.968927	0.9685	0.963034	0.9885	0.989585	0.879731	0.873933			0.924714	0.922169	0.763544	0.75234	0.719076	0.721117	0.755173	0.752088	0.969944	0.96707	1.03054	1.02215
0.966	0.967467	0.9675	0.962005	0.9715	0.977337	0.878858	0.874444			0.924087	0.92082	0.761468	0.770103	0.718243	0.71381	0.754976	0.754271	0.969938	0.965157	1.03051	1.02016
0.966	0.965709	0.9675	0.96091	0.9645	0.981072	0.877148	0.883759			0.923557	0.920512	0.759282	0.747532	0.717479	0.711303	0.755334	0.75807	0.969946	0.966055	1.03049	1.01771
0.9655	0.970388	0.967	0.956668	0.974	0.985134	0.875409	0.878007			0.923023	0.924175	0.7572	0.748017	0.716787	0.712382	0.754893	0.757369	0.969828	0.967708	1.0305	1.02052
0.9655	0.968293	0.967	0.955189	0.996	0.990494	0.874493	0.878054			0.922594	0.920203	0.754876	0.754582	0.71588	0.718434	0.754303	0.755925	0.969687	0.965169	1.02997	1.02871
0.965	0.968046	0.967	0.951827	0.9935	0.989641	0.873528	0.873771			0.922383	0.916225	0.752753	0.751497	0.908434	0.915483	0.753733	0.758814	0.969618	0.962542	1.02993	1.01842
0.9645	0.963754	0.9665	0.95677	0.977	0.98416	0.871402	0.880667			0.923012	0.920243	0.911401	0.918817	0.907785	0.911578	0.754667	0.750812	0.969539	0.965554	1.0299	1.02896
0.9645	0.96777	0.966	0.959091	0.9705	0.986936	0.869117	0.875803			0.923802	0.925894	0.910381	0.922789	0.907161	0.919332	0.753793	0.746904	0.969475	0.967378	1.02995	1.02783
0.964	0.967939	0.9655	0.953388	0.9795	0.987789	0.868	0.869358			0.924707	0.924854	0.909427	0.917042	0.906576	0.910012	0.752818	0.753278	0.969406	0.966196	1.02992	1.02763
0.964	0.962938	0.965	0.955519	0.9995	0.9908	0.86695	0.866601			0.926299	0.925267	0.908662	0.919293	0.905904	0.894959	0.753272	0.760023	0.96951	0.964831	1.02935	1.0246
0.9635	0.965622	0.9645	0.955695	0.9965	0.991547	0.865174	0.877794			0.922852	0.921649	0.907782	0.913072	0.905264	0.905516	0.753141	0.753376	0.969521	0.963273	1.02962	1.02564
0.9635	0.966098	0.9635	0.955827	0.9805	0.985095	0.86375	0.873202			0.921389	0.921901	0.907001	0.919005	0.9047	0.916891	0.752423	0.743581	0.969536	0.966623	1.02941	1.02157
0.963	0.965825	0.963	0.951093	0.974	0.988385	0.863061	0.869148			0.920995	0.915986	0.90586	0.918389	0.9041	0.905477	0.752523	0.745807	0.969514	0.967557	1.02935	1.02171
0.963	0.961975	0.962	0.95362	0.982	0.988339	0.862326	0.871827			0.920763	0.915855	0.904971	0.911115	0.90361	0.900431	0.752146	0.750865	0.969493	0.966886	1.02934	1.02127
0.9625	0.961895	0.9625	0.952587	1.001	0.989481	0.860553	0.877099			0.92064	0.917004	0.903942	0.908016	0.902952	0.906259	0.751655	0.748889	0.969388	0.965414	1.02939	1.02669
0.9625	0.965222	0.964	0.953926	0.998	0.990396	0.858446	0.864787			0.920571	0.915092	0.903392	0.909495	0.902392	0.905926	0.751426	0.750759	0.968702	0.96657	1.02881	1.01741
0.9625	0.966414	0.9645	0.952893	0.9825	0.988261	0.857386	0.859658			0.920383	0.926244	0.90256	0.911354	0.901762	0.904271	0.75131	0.750436	0.969093	0.966077	1.02914	1.01896
0.962	0.965158	0.963	0.952253	0.9765	0.987896	0.856387	0.86053			0.920211	0.918392	0.901536	0.907631	0.90061	0.906216	0.750975	0.749535	0.968695	0.965172	1.02882	1.02154
0.962	0.963493	0.963	0.954959	0.985	0.989329	0.854756	0.865394			0.919986	0.914197	0.90119	0.907076	0.900117	0.898435	0.751238	0.747484	0.968755	0.962482	1.02883	1.01621
0.961	0.964855	0.9625	0.952938	1.002	0.988707	0.854118	0.881784			0.919708	0.920658	0.899817	0.906431	0.899572	0.891499	0.750276	0.750382	0.968501	0.967487	1.02887	1.01856
0.9605	0.963276	0.9615	0.947799	0.999	0.98938	0.853529	0.867073			0.919379	0.921562	0.899222	0.90803	0.899067	0.900411	0.750193	0.749826	0.968599	0.963779	1.0288	1.02812
0.9595	0.962601	0.961	0.951711	0.984	0.987165	0.852934	0.867584			0.918572	0.922882	0.898439	0.902214	0.898469	0.90128	0.750303	0.748069	0.967253	0.967804	1.02826	1.02646
0.9595	0.962916	0.961	0.94836	0.9785	0.987491	0.852276	0.866114			0.918102	0.916906	0.897459	0.901637	0.897955	0.905531	0.749721	0.748995	0.968459	0.962343	1.02828	1.0271
0.959	0.957999	0.9605	0.951746	0.987	0.991161	0.850568	0.872187			0.917595	0.917167	0.896923	0.898002	0.897384	0.889153	0.749312	0.751045	0.968411	0.967281	1.02833	1.02473
0.959	0.960237	0.96	0.953056	1.0025	0.99043	0.84951	0.873752			0.917059	0.921184	0.896043	0.899453	0.896976	0.903634	0.749522	0.747549	0.968331	0.966314	1.02825	1.02412
0.958	0.960515	0.9595	0.953149	0.9995	0.992007	0.848376	0.856475			0.915927	0.914342	0.895377	0.896169	0.896458	0.897075	0.748922	0.749624	0.968262	0.966942	1.02803	1.0254
0.9575	0.957752	0.959	0.946926	0.985	0.986562	0.847213	0.850227			0.915357	0.915197	0.894963	0.893455	0.895996	0.9048	0.748604	0.746614	0.968195	0.966867	1.02776	1.02011
0.957	0.958675	0.9585	0.949137	0.9795	0.985522	0.846072	0.856587			0.914809	0.919593	0.894136	0.892846	0.895483	0.894791	0.748677	0.748084	0.968089	0.965165	1.02773	1.02132
0.957	0.952784	0.959	0.948734	0.987	0.987315	0.844033	0.863136			0.914304	0.917966	0.893489	0.88911	0.894938	0.900097	0.752678	0.756198	0.968035	0.96511	1.02771	1.02053
0.9565	0.961422	0.9595	0.948281	1.0015	0.988483	0.842343	0.849523			0.913861	0.913522	0.892747	0.886011	0.894466	0.89831	0.752169	0.746344	0.968007	0.964615	1.02774	1.01972
0.9565	0.95736	0.959	0.947335	0.9995	0.990754	0.841564	0.853385			0.913231	0.912043	0.891933	0.88903	0.893963	0.889993	0.750725	0.750204	0.968038	0.965684	1.02772	1.01932
0.956	0.95993	0.959	0.950834	0.985	0.982004	0.840793	0.856899			0.91303	0.913198	0.891678	0.882585	0.893549	0.892219	0.749302	0.748726	0.967981	0.961354	1.02772	1.02015
0.9555	0.953629	0.959	0.943959	0.98	0.987699	0.839165	0.861037			0.912863	0.911436	0.890704	0.884338	0.893	0.895807	0.748833	0.750063	0.9675	0.964005	1.02766	1.02061
0.955	0.957374	0.9585	0.947844	0.9875	0.986187	0.838288	0.881036			0.912697	0.907885	0.890032	0.88629	0.89254	0.894869	0.748486	0.749077	0.967781	0.96478	1.02771	1.02239
0.9545	0.956821	0.958	0.946505	1.002	0.987822	0.837376	0.85869			0.912243	0.913794	0.889227	0.883612	0.892064	0.892979	0.747293	0.746293	0.967754	0.965876	1.02713	1.01628
0.954	0.959162	0.9575	0.948813	1.001	0.990563	0.836436	0.853999			0.911921	0.910149	0.888605	0.879574	0.891647	0.895504	0.746495	0.747176	0.967687	0.967995	1.02709	1.01408
0.953	0.951712	0.957	0.952363	0.9865	0.988312	0.835475	0.852693			0.911535	0.906131	0.88816	0.878527	0.891208	0.888783	0.746546	0.751505	0.967515	0.96512	1.0271	1.01428
0.9525	0.951299	0.9565	0.948848	0.981	0.990022	0.833519	0.857958			0.911086	0.91319	0.887428	0.873353	0.890801	0.900355	0.746183	0.746661	0.967623	0.968093	1.0271	1.01617
0.952	0.955456	0.956	0.950504	0.989	0.989261	0.832544	0.880154			0.910574	0.907503	0.886627	0.876587	0.890323	0.893029	0.746082	0.74532	0.967731	0.964514	1.02708	1.01584
0.9515	0.956168	0.956	0.947469	1.002	0.992083	0.831591	0.85273			0.909375	0.910142	0.886307	0.88036	0.889777	0.889926	0.745533	0.748059	0.967804	0.966131	1.02709	1.01462
0.9505	0.95404	0.955	0.944235	0.999	0.993021	0.830673	0.846285			0.908751	0.893463	0.885353	0.883434	0.889441	0.898882	0.745086	0.743539	0.96783	0.967239	1.0265	1.02417
0.95	0.952536	0.9545	0.949982	0.985	0.987345	0.829804	0.844599			0.908189	0.907729	0.884895	0.875291	0.889039	0.890901	0.744145	0.743795	0.967849	0.963979	1.02654	1.02199
0.949	0.952419	0.955	0.946818	0.981	0.989421	0.828265	0.853936			0.907752	0.903261	0.884541	0.873208	0.888657	0.89897	0.743621	0.743279	0.967788	0.967139	1.02649	1.02374
0.9485	0.949464	0.9545	0.944031	0.9885	0.990345	0.827573	0.878803			0.907502	0.906859	0.883869	0.87582	0.888203	0.894246	0.743802	0.744433	0.967769	0.961977	1.02652	1.02263
0.9475	0.949518	0.9545	0.950241	1.0015	0.987913	0.826886	0.849783			0.907778	0.911918	0.883674	0.867124	0.887827	0.888251	0.743495	0.746005	0.967601	0.966277	1.02655	1.02164
0.947	0.948402	0.954	0.946446	0.999	0.990009	0.826169	0.844337			0.908243	0.913351	0.882455	0.868739	0.887494	0.893514	0.742642	0.748279	0.967305	0.962168	1.02652	1.02274
0.946	0.948185	0.954	0.946664	0.9855	0.989745	0.825386	0.840046			0.908772	0.91179	0.881988	0.869138	0.887147	0.894994	0.742354	0.747464	0.966951	0.962981	1.02595	1.01784
0.945	0.9486	0.953	0.946991	0.9815	0.989529	0.823489	0.85391			0.909084	0.914697	0.881549	0.87053	0.886786	0.880733	0.742466	0.739986	0.966959	0.965909	1.02598	1.01814
0.945	0.949037	0.953	0.944961	0.9885	0.989863	0.822387	0.873331			0.905373	0.911755	0.881109	0.871918	0.886326	0.88618	0.741921	0.733524	0.966795	0.965153	1.02596	1.01621
0.944	0.947202	0.9525	0.94935	1.001	0.990362	0.821239	0.846042			0.903844	0.909051	0.880443	0.869552	0.885798	0.889668	0.741446	0.735744	0.966676	0.963968	1.02598	1.01743
0.943	0.947989	0.952	0.938186	0.999	0.99372	0.820094	0.836077			0.903357	0.898931	0.879598	0.871389	0.885422	0.888285	0.741691	0.741806	0.96659	0.963821	1.02595	1.01762
0.942	0.945166	0.9515	0.940692	0.9855	0.987885	0.818999	0.840783			0.902959	0.904371	0.878286	0.871635	0.885295	0.887245	0.74116	0.741213	0.966525	0.964027	1.0254	1.01461
0.941	0.943914	0.951	0.939804	0.982	0.98934	0.81713	0.844801			0.902571	0.90622	0.877806	0.872525	0.884942	0.879726	0.74036	0.742941	0.966426	0.964945	1.02543	1.02349
0.941	0.942874	0.9505	0.941114	0.9905	0.989575	0.816363	0.869273			0.902111	0.904679	0.877549	0.869993	0.884541	0.877735	0.740077	0.747474	0.966364	0.965221	1.02538	1.02554
0.94	0.943383	0.95	0.939813	1.0015	0.990671	0.815657	0.840522			0.900683	0.903315	0.876763	0.870144	0.884016	0.882502	0.740211	0.738614	0.966267	0.964024	1.02541	1.0251
0.9395	0.941749	0.951	0.942451	0.9975	0.98742	0.814972	0.835999			0.899703	0.898852	0.876067	0.866125	0.88389	0.885019	0.739842	0.731388	0.96622	0.96424	1.02541	1.02508
0.939	0.941972	0.951	0.942374	0.9845	0.987676	0.812641	0.849201			0.898627	0.901936	0.87521	0.873281	0.883025	0.883079	0.738937	0.743598	0.966144	0.964766	1.02543	1.02446
0.9385	0.941477	0.951	0.935947	0.9805	0.987879	0.8117	0.870468			0.897522	0.894339	0.873879	0.866486	0.882689	0.884656	0.739675	0.740296	0.966057	0.965896	1.02483	1.02144
0.9375	0.938175	0.9505	0.931515	0.988	0.989176	0.810696	0.840986			0.896458	0.89989	0.872807	0.859963	0.882353	0.883436	0.740013	0.73191	0.966009	0.96408	1.02486	1.02209
0.937	0.936928	0.9495	0.934089	1.0005	0.988891	0.809648	0.836391			0.894696	0.912275	0.871924	0.870747	0.881994	0.885384	0.738152	0.738876	0.966018	0.965132	1.02483	1.02134
0.9365	0.93645	0.949	0.946539	0.9985	0.987809	0.806436	0.848244			0.894005	0.897962	0.871247	0.862635	0.88167	0.877738	0.738412	0.739333	0.96588	0.965537	1.02483	1.02238
0.936	0.940374	0.9485	0.941288	0.986	0.986824	0.805392	0.8653			0.893366	0.902403	0.870073	0.868151	0.881233	0.875825	0.738132	0.735246	0.965889	0.96461	1.02483	1.01861
0.936	0.936433	0.9485	0.945135	0.982	0.990751	0.804372	0.841792			0.892718	0.905921	0.869593	0.861939	0.880864	0.879851	0.737326	0.739161	0.965598	0.964808	1.02485	1.01923
0.9355	0.939462	0.948	0.93752	0.988	0.989145	0.80338	0.827794			0.891168	0.90954	0.868509	0.863421	0.880589	0.884471	0.736846	0.745743	0.965713	0.962385	1.02427	1.01739
0.9345	0.938328	0.9475	0.933315	0.9995	0.989572	0.802422	0.823344			0.890246	0.897311	0.867473	0.863843	0.880212	0.880567	0.737404	0.738149	0.965387	0.964273	1.02431	1.01682
0.9345	0.937304	0.947	0.936292	0.9975	0.98987	0.80062	0.8468			0.889276	0.898045	0.8667	0.865688	0.879776	0.872802	0.73685	0.737595	0.965568	0.962107	1.02431	1.01649
0.934	0.937873	0.9465	0.939114	0.9855	0.985927	0.799786	0.867209			0.888301	0.896317	0.86579	0.860579	0.879524	0.883769	0.736283	0.740399	0.96567	0.964895	1.02432	1.01712
0.933	0.935316	0.946	0.937472	0.981	0.986333	0.799003	0.85136			0.887361	0.891833	0.865057	0.862539	0.879132	0.883343	0.736535	0.738914	0.965706	0.964705	1.02433	1.01764
0.9325	0.936832	0.9465	0.943372	0.9875	0.989414	0.961873	0.9801			0.885744	0.911813	0.863914	0.852013	0.878815	0.880604	0.736176	0.739201	0.965671	0.963773	1.02405	1.02048
0.9315	0.935632	0.948	0.935743	0.9985	0.986575	0.963793	0.983507			0.885062	0.897025	0.862967	0.85718	0.878438	0.879663	0.735776	0.733787	0.965607	0.963023	1.02407	1.02003
0.9315	0.934016	0.9485	0.929869	0.9965	0.99073	0.965362	0.983816			0.884408	0.893422	0.861988	0.85222	0.878051	0.886936	0.735957	0.736308	0.965533	0.964312	1.02405	1.01443
0.931	0.93494	0.948	0.939191	0.984	0.985728	0.966683	0.984677			0.883736	0.893275	0.860944	0.860236	0.877716	0.882276	0.735412	0.738459	0.965437	0.964334	1.02375	1.0121
0.9305	0.936162	0.9475	0.929513	0.9805	0.984389	0.967862	0.985898			0.882167	0.907947	0.860016	0.859858	0.877456	0.865062	0.735293	0.734121	0.965309	0.96548	1.02348	1.01842
0.9295	0.933686	0.9465	0.930974	0.9875	0.988883	0.97018	0.984282			0.881258	0.890175	0.859022	0.848875	0.877087	0.872297	0.735245	0.737619	0.965009	0.963798	1.02378	1.01126
0.9295	0.93261	0.946	0.934562	0.999	0.990787	0.971393	0.98292			0.880303	0.887088	0.858044	0.856573	0.876765	0.873361	0.734921	0.73943	0.96492	0.962235	1.02375	1.02018
0.929	0.932256	0.9455	0.933504	0.9975	0.988499	0.972612	0.986403			0.879337	0.890552	0.856838	0.854198	0.876354	0.880808	0.734328	0.737513	0.964468	0.963444	1.02355	1.02137
0.9285	0.932227	0.945	0.933103	0.9845	0.987763	0.973805	0.988055			0.878392	0.882636	0.855528	0.849571	0.876062	0.869328	0.734856	0.737646	0.964743	0.965037	1.02318	1.0232
0.9285	0.93035	0.9445	0.940903	0.98	0.985934	0.974944	0.98858			0.876004	0.893021	0.854251	0.854273	0.875743	0.876983	0.734806	0.737045	0.964692	0.965391	1.02322	1.01806
0.928	0.930996	0.944	0.940081	0.986	0.987673	0.97695	0.987527			0.875459	0.887303	0.853244	0.847453	0.875376	0.872209	0.734743	0.734205	0.964611	0.962934	1.02322	1.01728
0.9275	0.931543	0.9435	0.931858	0.997	0.987102	0.977801	0.987788			0.87509	0.884441	0.852232	0.850025	0.87513	0.875618	0.733522	0.736658	0.964484	0.965903	1.02266	1.0148
0.9265	0.929682	0.943	0.931924	0.995	0.987668	0.978567	0.986912			0.874927	0.896785	0.85101	0.835923	0.874732	0.872023	0.733311	0.734036	0.964436	0.957936	1.02267	1.01953
0.926	0.928724	0.943	0.934105	0.983	0.987277	0.979263	0.988039			0.875765	0.897885	0.85001	0.847419	0.874429	0.866606	0.733103	0.73609	0.964349	0.963017	1.02273	1.0146
0.9255	0.93125	0.943	0.930852	0.979	0.986553	0.979902	0.988688			0.876235	0.894319	0.848903	0.830823	0.874106	0.868508	0.732281	0.734178	0.964261	0.959782	1.02261	1.01665
0.925	0.92767	0.943	0.928054	0.9855	0.985423	0.981068	0.988512			0.870764	0.901621	0.847422	0.844711	0.873696	0.852314	0.732032	0.732883	0.964107	0.962607	1.02261	1.01655
0.9255	0.929196	0.9425	0.927913	0.9965	0.983874	0.981608	0.989022			0.866802	0.882181	0.845688	0.8246	0.87343	0.864976	0.731474	0.738589	0.963778	0.963707	1.02209	1.01984
0.9245	0.928814	0.942	0.92869	0.994	0.987053	0.982121	0.987963			0.866079	0.885069	0.844289	0.829494	0.873159	0.865382	0.731501	0.735609	0.963398	0.962055	1.02207	1.01957
0.9235	0.926525	0.941	0.927191	0.9815	0.984696	0.982607	0.989295			0.865333	0.870574	0.843039	0.839588	0.872715	0.854736	0.731378	0.737518	0.9633	0.959822	1.02206	1.0196
0.9235	0.928941	0.9405	0.92352	0.9785	0.987959	0.983066	0.988077			0.862473	0.879435	0.84129	0.823639	0.872479	0.873027	0.730668	0.736285	0.963653	0.961909	1.0221	1.02058
0.9235	0.925748	0.94	0.929207	0.985	0.983603	0.983907	0.987318			0.86138	0.878939	0.839835	0.82768	0.872154	0.867565	0.730718	0.732724	0.963559	0.960816	1.02211	1.01865
0.9235	0.926157	0.9395	0.924799	0.996	0.987989	0.984287	0.987733			0.860313	0.889136	0.838085	0.839992	0.871745	0.848165	0.730947	0.727886	0.963667	0.960806	1.02212	1.01656
0.9225	0.927019	0.939	0.925933	0.9935	0.986676	0.984638	0.989366			0.859333	0.882989	0.836638	0.838908	0.871518	0.868652	0.730092	0.733026	0.963561	0.961357	1.02148	1.01871
0.922	0.928168	0.9385	0.917973	0.9815	0.982123	0.984958	0.988291			0.857348	0.891788	0.835009	0.819221	0.871195	0.866173	0.72997	0.729502	0.96349	0.959731	1.02157	1.01672
0.921	0.926679	0.938	0.929925	0.978	0.986025	0.985246	0.98857			0.856915	0.880022	0.83334	0.829559	0.870785	0.854959	0.72963	0.730837	0.963326	0.959188	1.0216	1.0187
0.9195	0.923626	0.9375	0.927476	0.9845	0.98562	0.98572	0.986702			0.856488	0.88928	0.831839	0.83003	0.870515	0.858409	0.729293	0.730479	0.963162	0.962526	1.02154	1.01762
0.9205	0.923216	0.937	0.921506	0.995	0.984564	0.98591	0.988304			0.8547	0.89323	0.829814	0.826283	0.870201	0.847955	0.728781	0.733738	0.963111	0.96256	1.02158	1.01664
0.921	0.926356	0.9365	0.925808	0.9915	0.981091	0.986076	0.985771			0.853931	0.880279	0.828299	0.821243	0.869838	0.849339	0.728393	0.733502	0.963084	0.961788	1.02157	1.01883
0.9205	0.929596	0.936	0.925359	0.979	0.982881	0.986226	0.986221			0.853122	0.882286	0.826499	0.811414	0.869481	0.86205	0.728575	0.737158	0.962786	0.960814	1.02102	1.01623
0.9195	0.926612	0.9355	0.925127	0.977	0.982846	0.986365	0.986292			0.852302	0.885835	0.82451	0.820048	0.869208	0.873228	0.728648	0.728727	0.962901	0.957872	1.02101	1.01653
0.92	0.929027	0.935	0.92739	0.985	0.984666	0.986634	0.986745			0.850018	0.885257	0.822703	0.811926	0.868926	0.856043	0.727921	0.731593	0.962836	0.958839	1.02106	1.01349
0.918	0.923727	0.9345	0.925068	0.996	0.987956	0.98676	0.987109			0.849327	0.879136	0.82059	0.818383	0.868598	0.861079	0.72785	0.726824	0.962729	0.959985	1.02101	1.01248
0.917	0.923013	0.934	0.924601	0.9925	0.981809	0.986869	0.987764			0.848657	0.883309	0.818722	0.816445	0.868213	0.854739	0.727395	0.727593	0.962642	0.958906	1.02043	1.01559
0.9165	0.922437	0.9335	0.922124	0.982	0.987372	0.986951	0.988552			0.846695	0.880365	0.816756	0.814379	0.867967	0.850358	0.727134	0.728531	0.962602	0.959174	1.02039	1.01921
0.914	0.914933	0.933	0.926756	0.9785	0.985175	0.986998	0.987182			0.846038	0.880052	0.814869	0.813283	0.867542	0.865596	0.726862	0.732712	0.962364	0.959554	1.02048	1.01814
0.9135	0.92103	0.932	0.925852	0.985	0.988287	0.986954	0.987395			0.845372	0.878178	0.81296	0.799951	0.8672	0.869513	0.72623	0.732783	0.962401	0.958843	1.02049	1.01937
0.9125	0.91899	0.9315	0.917682	0.995	0.986102	0.986886	0.985852			0.844695	0.873093	0.810878	0.812353	0.866921	0.859341	0.726711	0.72993	0.962253	0.960786	1.01989	1.01541
0.914	0.914098	0.931	0.918105	0.9915	0.984925	0.986825	0.986023			0.842628	0.861244	0.809152	0.792378	0.866604	0.851474	0.726348	0.726687	0.962245	0.957666	1.01989	1.01491
0.916	0.918451	0.93	0.924201	0.981	0.985571	0.986803	0.98655			0.842056	0.865108	0.807307	0.81843	0.866325	0.844297	0.725888	0.728412	0.961993	0.958849	1.0199	1.01375
0.9145	0.915938	0.9295	0.921648	0.978	0.983362	0.986851	0.98569			0.841639	0.867545	0.805311	0.807147	0.865984	0.860284	0.725579	0.727568	0.962053	0.960459	1.01961	1.01199
0.9125	0.909446	0.929	0.920685	0.984	0.984918	0.987266	0.98555			0.841434	0.863885	0.803342	0.792706	0.865641	0.858165	0.725667	0.724685	0.961896	0.958966	1.0196	1.01217
0.913	0.909553	0.9285	0.918831	0.994	0.98503	0.987606	0.987733			0.836095	0.874556	0.801362	0.786845	0.865309	0.858885	0.725645	0.724412	0.961823	0.957614	1.01964	1.01157
0.9135	0.917875	0.928	0.925254	0.9905	0.987005	0.987958	0.985255			0.83543	0.877701	0.799389	0.80358	0.865002	0.85972	0.72478	0.728659	0.961757	0.960368	1.01963	1.01297
0.911	0.915356	0.9275	0.91657	0.981	0.986633	0.988264	0.984229			0.834749	0.868394	0.797373	0.808506	0.864712	0.851869	0.724178	0.734235	0.961574	0.959997	1.01939	1.00721
0.9095	0.914985	0.9265	0.914909	0.979	0.983974	0.988465	0.984905			0.832237	0.866766	0.795593	0.790199	0.864371	0.847854	0.725193	0.725093	0.96153	0.960862	1.01905	1.0102
0.9075	0.91341	0.926	0.920106	0.985	0.984911	0.988334	0.986713			0.830428	0.872019	0.793765	0.799458	0.864024	0.834949	0.72413	0.72906	0.961454	0.960415	1.01913	1.01882
0.907	0.909887	0.925	0.9183	0.993	0.987019	0.988025	0.98748			0.82964	0.869028	0.791764	0.79751	0.86373	0.848565	0.723498	0.729156	0.961206	0.957466	1.01914	1.01789
0.9095	0.915014	0.9245	0.920807	0.9915	0.987219	0.987656	0.985569			0.828193	0.87395	0.790002	0.796602	0.863391	0.839433	0.723589	0.726321	0.96108	0.959558	1.01884	1.01661
0.9095	0.91519	0.924	0.916836	0.981	0.984024	0.987307	0.988324			0.827879	0.87643	0.788005	0.802942	0.863077	0.845177	0.72335	0.724083	0.96103	0.959378	1.01872	1.0168
0.9085	0.913761	0.9225	0.917981	0.978	0.986895	0.987061	0.985643			0.827509	0.872243	0.786459	0.780207	0.862425	0.837247	0.722943	0.724056	0.961117	0.95666	1.01886	1.01552
0.908	0.913786	0.9215	0.915341	0.983	0.986093	0.987178	0.985901			0.826287	0.87278	0.784566	0.78683	0.862004	0.837593	0.72244	0.727181	0.961062	0.96026	1.01882	1.01658
0.907	0.913465	0.9205	0.921766	0.992	0.98657	0.987534	0.985374			0.825396	0.867738	0.78248	0.789776	0.861742	0.826184	0.721965	0.725807	0.960997	0.958237	1.01883	1.01768
0.906	0.909519	0.92	0.921577	0.9905	0.985983	0.987982	0.984767			0.824374	0.873174	0.780542	0.767512	0.861412	0.833805	0.72252	0.723743	0.960844	0.958338	1.01826	1.01247
0.9055	0.910428	0.919	0.92001	0.98	0.984107	0.988434	0.985082			0.823269	0.871496	0.778703	0.79842	0.861065	0.821158	0.722075	0.724676	0.960434	0.95727	1.01825	1.0126
0.905	0.910149	0.918	0.917916	0.977	0.984575	0.988803	0.986365			0.822129	0.866965	0.776966	0.760233	0.860718	0.838532	0.721646	0.724516	0.960525	0.957154	1.01821	1.01241
0.904	0.906326	0.917	0.91648	0.9825	0.984784	0.988967	0.987454			0.819921	0.868235	0.774991	0.795372	0.860359	0.838102	0.721458	0.721283	0.960294	0.957018	1.01825	1.01473
0.9035	0.901259	0.916	0.913459	0.9915	0.983982	0.988764	0.987129			0.818891	0.869915	0.772953	0.763495	0.860067	0.846467	0.721084	0.723677	0.960518	0.958962	1.01824	1.01511
0.9035	0.902756	0.915	0.912045	0.99	0.985251	0.988477	0.984689			0.817901	0.866045	0.770691	0.771771	0.859663	0.824985	0.721396	0.720363	0.960233	0.959259	1.01819	1.01418
0.9045	0.908679	0.914	0.912784	0.98	0.982155	0.988196	0.986142			0.816941	0.876244	0.76852	0.776154	0.859294	0.830066	0.726259	0.719052	0.960205	0.958832	1.01816	1.01182
0.903	0.900758	0.913	0.907065	0.977	0.984673	0.988007	0.98686			0.815066	0.868407	0.766547	0.784369	0.85898	0.837274	0.724908	0.719851	0.960203	0.956666	1.01761	1.00951
0.9025	0.897679	0.912	0.910472	0.9825	0.986187	0.98823	0.984131			0.814112	0.874138	0.764306	0.782816	0.858566	0.826434	0.723656	0.723996	0.960049	0.957881	1.01767	1.01002
0.9015	0.901651	0.911	0.916417	0.992	0.985628	0.988632	0.983221			0.813109	0.877752	0.762608	0.75885	0.858101	0.817064	0.72284	0.722289	0.959734	0.957609	1.01769	1.00967
0.8995	0.90314	0.91	0.911643	0.99	0.98591	0.989108	0.984153			0.812025	0.869739	0.760206	0.777884	0.857699	0.832854	0.72225	0.721717	0.959656	0.954074	1.01766	1.01114
0.899	0.900255	0.909	0.915373	0.98	0.983081	0.989559	0.984244			0.810832	0.870424	0.757795	0.772591	0.857176	0.840176	0.721417	0.719435	0.959799	0.956196	1.01762	1.01114
0.8985	0.903742	0.9075	0.916412	0.977	0.986657	0.989889	0.985333			0.806486	0.850959	0.755651	0.758493	0.856741	0.825079	0.721795	0.713601	0.95941	0.956088	1.01709	1.01662
0.8975	0.892993	0.9065	0.913551	0.9825	0.983236	0.989824	0.985891			0.964418	1.00531	0.75326	0.747486	0.856271	0.845205	0.72074	0.719697	0.959484	0.955642	1.01703	1.01701
0.897	0.901714	0.905	0.915042	0.9915	0.98175	0.989411	0.985525			0.961386	0.991627	0.751074	0.755047	0.855895	0.888413	0.719933	0.722838	0.959212	0.956554	1.01709	1.01602
0.8965	0.897213	0.9035	0.914606	0.9885	0.981419	0.988841	0.983671			0.958471	0.985489	0.748876	0.759632	0.855146	0.819817	0.719599	0.72426	0.958985	0.958328	1.0171	1.0147
0.895	0.894947	0.9	0.911391	0.9785	0.982219	0.988196	0.984544			0.958979	0.98963	0.746567	0.754276	0.854645	0.807878	0.719646	0.720971	0.959202	0.958442	1.01656	1.01205
0.895	0.9019	0.8985	0.912991	0.9755	0.983517	0.987556	0.984069			0.959936	0.988044	0.744004	0.75837	0.854092	0.826509	0.719085	0.717733	0.95914	0.95727	1.0166	1.0114
0.894	0.902343	0.8965	0.904087	0.9815	0.982677	0.986591	0.98535			0.961168	0.98683	0.741604	0.749878	0.85357	0.835768	0.718246	0.719407	0.958897	0.954754	1.01657	1.00813
0.8935	0.894438	0.8945	0.903245	0.9915	0.986166	0.986318	0.983441			0.965014	0.987828	0.739068	0.767396	0.852963	0.830853	0.718116	0.717163	0.958907	0.953574	1.01657	1.01191
0.8925	0.89294	0.8925	0.89575	0.989	0.984924	0.986151	0.984646			0.966187	0.986069	0.736968	0.737943	0.852374	0.824983	0.717926	0.715962	0.957726	0.955366	1.01656	1.01191
0.8935	0.89547	0.8905	0.897279	0.98	0.984406	0.986062	0.983787			0.967319	0.983987	0.734613	0.737709	0.851704	0.826193	0.717404	0.718912	0.958207	0.953169	1.01602	1.0144
0.8895	0.898632	0.889	0.886773	0.9765	0.985318	0.986022	0.982487			0.968419	0.985229	0.732147	0.745937	0.851042	0.833778	0.717107	0.718541	0.95801	0.954647	1.01602	1.01539
0.8875	0.89121	0.8865	0.880154	0.982	0.986172	0.985974	0.983569			0.971613	0.984748	0.729679	0.721204	0.850401	0.833569	0.716617	0.720022	0.958246	0.956061	1.01602	1.01538
0.888	0.893247	0.8845	0.877409	0.9905	0.984824	0.985947	0.983732			0.972626	0.988551	0.726757	0.725926	0.849727	0.791372	0.716782	0.717682	0.957503	0.957469	1.01599	1.01588
0.887	0.890061	0.8825	0.876828	0.988	0.987026	0.985928	0.981758			0.973592	0.988269	0.724206	0.744161	0.849162	0.816133	0.716817	0.716371	0.958113	0.956927	1.01598	1.01643
0.8845	0.887432	0.88	0.88168	0.979	0.982477	0.985924	0.982607			0.976128	0.986854	0.721771	0.73202	0.848448	0.813764	0.715885	0.715156	0.957315	0.953986	1.01602	1.01399
0.884	0.884289	0.8775	0.877116	0.976	0.984899	0.985945	0.983614			0.976873	0.986518	0.719185	0.723063	0.847666	0.804783	0.715749	0.713716	0.956372	0.958381	1.0154	1.01325
0.8835	0.879019	0.8755	0.873885	0.981	0.984469	0.986092	0.98143			0.97759	0.989099	0.911565	0.920952	0.84707	0.810014	0.715454	0.718003	0.957889	0.956059	1.01543	1.01367
0.8825	0.890199	0.8725	0.862237	0.99	0.984527	0.986207	0.982589			0.978294	0.99122	0.910713	0.915736	0.846382	0.788622	0.71497	0.716984	0.95769	0.95706	1.01549	1.01499
0.8825	0.883732	0.8695	0.87311	0.987	0.981066	0.986325	0.981876			0.980437	0.987441	0.909957	0.908962	0.845754	0.799861	0.714472	0.719122	0.957467	0.956759	1.01539	1.01371
0.8815	0.887996			0.978	0.983815	0.986426	0.980776			0.981149	0.988167	0.90923	0.916769	0.845023	0.829489	0.714968	0.713734	0.957406	0.95492	1.01533	1.01453
0.8805	0.887138			0.976	0.981101	0.986491	0.980677			0.981841	0.988262	0.908479	0.913823	0.844227	0.793408	0.714135	0.717095	0.957421	0.956315	1.015	1.00835
0.88	0.881201			0.982	0.985146	0.986439	0.983964			0.983687	0.987458	0.907667	0.912783	0.84365	0.798973	0.713753	0.716608	0.957308	0.955412	1.01495	1.00689
0.8795	0.888224			0.9915	0.986914	0.986316	0.982546			0.984212	0.98994	0.906816	0.910889	0.842986	0.796088	0.713479	0.717637	0.957192	0.956476	1.01489	1.00858
0.8785	0.884043			0.9895	0.984528	0.986146	0.984347			0.984689	0.988029	0.906089	0.907076	0.842391	0.816302	0.713439	0.713669	0.957048	0.953945	1.01489	1.00871
0.878	0.882595			0.9805	0.984952	0.985944	0.981241			0.985119	0.990832	0.905451	0.90678	0.841752	0.79842	0.713267	0.713259	0.956892	0.953087	1.01484	1.01033
0.8765	0.878149			0.977	0.986195	0.985724	0.983575			0.985837	0.990347	0.904678	0.907974	0.841031	0.8065	0.71268	0.712157	0.956672	0.95385	1.01433	1.01431
0.876	0.880531			0.9825	0.988102	0.985287	0.98302			0.98616	0.988844	0.903932	0.908704	0.840409	0.83752	0.712362	0.712737	0.956589	0.955014	1.01431	1.01414
0.875	0.879827			0.991	0.986222	0.985103	0.982128			0.986503	0.987195	0.903161	0.904387	0.839646	0.769599	0.712117	0.712782	0.956177	0.952803	1.0143	1.01303
0.874	0.885934			0.988	0.98503	0.984964	0.983549			0.9869	0.99315	0.902401	0.906837	0.83892	0.765016	0.71219	0.712692	0.95609	0.951726	1.01436	1.01258
0.8745	0.872825			0.979	0.98581	0.984889	0.980303			0.987388	0.993838	0.90156	0.902958	0.838231	0.798617	0.712104	0.713172	0.956387	0.95605	1.01409	1.012
0.8765	0.881831			0.976	0.981833	0.984895	0.980525			0.98875	0.988912	0.901022	0.899259	0.837567	0.761877	0.711441	0.713993	0.956198	0.951075	1.01382	1.00745
0.876	0.880471			0.9805	0.986013	0.985211	0.98065			0.989562	0.99308	0.900295	0.898767	0.836836	0.756786	0.711288	0.711498	0.956114	0.950227	1.01379	1.00878
0.8745	0.876895			0.9895	0.98386	0.985495	0.982921			0.99034	0.996023	0.89951	0.899352	0.836144	0.765875	0.711446	0.711148	0.955666	0.954658	1.01378	1.00787
0.872	0.869647			0.9875	0.981597	0.985809	0.984646			0.990987	1.00405	0.898793	0.895386	0.835371	0.752834	0.710659	0.711553	0.955915	0.953346	1.01377	1.00885
0.8715	0.87474			0.979	0.986198	0.98611	0.983027			0.989115	1.00858	0.89817	0.895026	0.834675	0.770905	0.71023	0.712	0.955738	0.954349	1.01377	1.00758
0.8705	0.871691			0.9765	0.986454	0.986354	0.983051			0.988442	0.997279	0.89746	0.895877	0.833892	0.744952	0.709772	0.711951	0.955637	0.954729	1.01321	1.00515
0.8695	0.871711			0.982	0.986897	0.986518	0.983092			0.987879	0.987013	0.896722	0.893345	0.904501	0.910568	0.709946	0.710441	0.955021	0.952034	1.01321	1.00404
0.868	0.859131			0.99	0.986508	0.986437	0.981061			0.988013	0.994651	0.896206	0.888621	0.903939	0.897509	0.709547	0.713699	0.95534	0.955033	1.01319	1.00345
0.867	0.871329			0.987	0.982501	0.986301	0.983694			0.988297	0.994355	0.895529	0.888073	0.903321	0.908903	0.709189	0.711004	0.955241	0.954256	1.01318	1.00786
0.8665	0.865276			0.9775	0.98399	0.986153	0.982126			0.988627	0.992399	0.894792	0.88945	0.902682	0.904325	0.709464	0.707074	0.955131	0.953617	1.01265	1.01109
0.8655	0.872311			0.9755	0.98276	0.986039	0.982641			0.988896	0.99167	0.894205	0.886179	0.902007	0.901816	0.709173	0.705113	0.955088	0.953343	1.01263	1.01077
0.8665	0.864638			0.9805	0.982912	0.986066	0.98271			0.988867	0.989131	0.89354	0.881389	0.901468	0.901128	0.708725	0.708214	0.954729	0.952613	1.01265	1.01018
0.867	0.869073			0.9885	0.985428	0.986203	0.980482			0.98856	0.986036	0.89293	0.883104	0.900928	0.904755	0.70828	0.714281	0.954824	0.952578	1.01269	1.01337
0.866	0.870995			0.986	0.986161	0.986364	0.980911			0.988173	0.98756	0.892315	0.876186	0.900336	0.901083	0.708989	0.708344	0.954659	0.952649	1.01266	1.01121
0.865	0.86837			0.9765	0.983177	0.986499	0.982177			0.987804	0.987145	0.891587	0.88112	0.899802	0.900163	0.707974	0.713369	0.954212	0.953882	1.01262	1.01004
0.864	0.867932			0.9745	0.982644	0.98656	0.981436			0.987548	0.985328	0.890999	0.876308	0.899231	0.889078	0.707937	0.712233	0.954001	0.95527	1.01208	1.00629
0.863	0.873246			0.9795	0.985386	0.986288	0.983739			0.987723	0.987412	0.890477	0.881094	0.89879	0.898796	0.70738	0.711801	0.95398	0.951771	1.01206	1.01043
0.8605	0.86519			0.9885	0.981952	0.985973	0.983018			0.988142	0.988235	0.889832	0.879057	0.898475	0.9111	0.707001	0.70916	0.953474	0.94766	1.01207	1.00876
0.859	0.863433			0.985	0.98336	0.98562	0.980906			0.98865	0.987519	0.88924	0.873435	0.897678	0.902938	0.707677	0.70548	0.95326	0.949848	1.01204	1.00495
0.857	0.859661			0.976	0.984425	0.985296	0.982205			0.989138	0.989889	0.888576	0.875077	0.897026	0.902037	0.706954	0.702191	0.953322	0.94993	1.01208	1.01017
0.8555	0.859805			0.9735	0.982886	0.985067	0.983792			0.989655	0.989558	0.887958	0.865215	0.89654	0.896591	0.70633	0.707588	0.95352	0.948253	1.01145	1.00513
0.8545	0.858757			0.979	0.983957	0.985137	0.982308			0.989635	0.985481	0.887296	0.868889	0.896064	0.89917	0.706074	0.706146	0.9536	0.953052	1.01157	1.00507
0.853	0.856458			0.988	0.984963	0.985424	0.982183			0.989499	0.986221	0.886854	0.86868	0.895463	0.892862	0.705546	0.706315	0.952946	0.951789	1.01144	1.01003
0.8525	0.8506			0.984	0.982983	0.985782	0.980888			0.989308	0.985526	0.886166	0.880834	0.894999	0.8905	0.705527	0.707398	0.953029	0.947506	1.01154	1.01259
0.8535	0.854302			0.975	0.982809	0.986133	0.983783			0.989122	0.987111	0.885745	0.869526	0.894493	0.901292	0.705773	0.70642	0.952499	0.952863	1.01097	1.00856
0.8525	0.855998			0.9725	0.981959	0.986399	0.98307			0.988986	0.988772	0.884794	0.884333	0.894042	0.893931	0.705051	0.707327	0.952447	0.952994	1.01086	1.00696
0.8515	0.853582			0.978	0.982797	0.986386	0.984318			0.989063	0.985986	0.884156	0.869598	0.893598	0.895771	0.705013	0.702579	0.952288	0.95173	1.01099	1.00642
0.849	0.851015			0.9875	0.985286	0.986109	0.982903			0.989197	0.990479	0.88386	0.878255	0.893084	0.897472	0.704645	0.704882	0.951649	0.954883	1.01096	1.00784
0.847	0.846431			0.983	0.981421	0.985752	0.983432			0.989354	0.988195	0.88316	0.870064	0.8926	0.886938	0.703915	0.705633	0.952358	0.953324	1.01098	1.0056
0.846	0.848393			0.974	0.978817	0.985394	0.982145			0.989608	0.987867	0.882466	0.870558	0.892215	0.905658	0.703865	0.707436	0.951984	0.951239	1.0107	1.00785
0.8435	0.852485			0.9715	0.98223	0.985117	0.981979			0.989671	0.984371	0.881556	0.872906	0.89176	0.901309	0.703579	0.705217	0.952083	0.951884	1.01034	1.00311
0.842	0.855228			0.9775	0.981582	0.985101	0.983421			0.989692	0.988758	0.880747	0.867832	0.891242	0.895343	0.703853	0.703531	0.952074	0.950327	1.01039	1.00602
0.84	0.847227			0.987	0.984436	0.985379	0.983566			0.98967	0.983091	0.880272	0.865464	0.890836	0.898813	0.703413	0.704673	0.951628	0.943645	1.01037	1.0055
0.838	0.851948			0.9825	0.984392	0.985772	0.982477			0.989606	0.984687	0.879837	0.876741	0.890441	0.881752	0.702876	0.703785	0.952014	0.949997	1.01037	1.00946
0.8365	0.845785			0.9735	0.98307	0.986215	0.983039			0.98936	0.988139	0.879024	0.878851	0.889988	0.880836	0.702839	0.7063	0.95158	0.948395	1.00982	1.00957
0.8345	0.84504			0.971	0.98085	0.986646	0.980508			0.989221	0.986135	0.878364	0.876764	0.889511	0.880065	0.702597	0.70365	0.951594	0.948729	1.0098	1.01086
0.8355	0.842268			0.977	0.983455	0.987228	0.982328			0.989124	0.988193	0.877119	0.875492	0.889128	0.887014	0.702325	0.702932	0.951212	0.950361	1.00979	1.00805
0.8355	0.844156			0.986	0.982198	0.987337	0.98454			0.98911	0.987995	0.876625	0.866844	0.888738	0.890025	0.70196	0.705435	0.951313	0.948318	1.00976	1.00817
0.8335	0.839037			0.9815	0.980059	0.987348	0.983792			0.989222	0.989522	0.875084	0.866828	0.88832	0.883919	0.701814	0.703105	0.951406	0.947902	1.00977	1.00951
0.832	0.83758			0.972	0.98076	0.987282	0.983268			0.989965	0.990112	0.874368	0.864045	0.887916	0.885535	0.70192	0.703388	0.95118	0.94867	1.00924	1.00354
0.8295	0.839032			0.97	0.978813	0.987159	0.983615			0.990556	0.98827	0.873502	0.867843	0.887487	0.886356	0.701556	0.70423	0.950704	0.945868	1.00932	1.00684
0.829	0.841089			0.976	0.980576	0.986824	0.983745			0.991187	0.992509	0.872776	0.869202	0.886972	0.881408	0.701391	0.702179	0.951038	0.95062	1.00877	1.00497
0.8255	0.829089			0.9855	0.981725	0.986642	0.983614			0.991778	1.00411	0.871922	0.866884	0.886636	0.884142	0.700839	0.701106	0.950237	0.950034	1.00907	1.00697
0.8235	0.837992			0.98	0.981295	0.98646	0.983902			0.992491	0.986913	0.871071	0.86583	0.886292	0.89744	0.700734	0.698453	0.950044	0.949639	1.00874	1.00555
0.822	0.835254			0.9705	0.976201	0.986288	0.983373			0.991409	1.00212	0.87008	0.867823	0.885919	0.881709	0.700567	0.706011	0.949758	0.946639	1.00853	1.00784
0.82	0.83407			0.9685	0.977779	0.986132	0.981908			0.990927	0.996244	0.869319	0.868722	0.885409	0.886778	0.700266	0.705025	0.950234	0.948615	1.00853	1.00845
0.8185	0.841517			0.975	0.978004	0.985898	0.984168			0.989959	0.99146	0.868429	0.864015	0.885066	0.879264	0.699994	0.702349	0.950548	0.949548	1.00856	1.00571
0.8165	0.840759			0.9845	0.979932	0.985817	0.98457			0.989807	0.986877	0.867513	0.86868	0.88478	0.88317	0.699729	0.704553	0.949472	0.947924	1.008	1.0065
0.818	0.833928			0.9785	0.975483	0.985748	0.98298			0.989698	0.990269	0.866571	0.869692	0.884529	0.890933	0.699962	0.696573	0.94966	0.948732	1.00804	1.00733
0.8075	0.835507			0.969	0.978931	0.985679	0.982056			0.989605	0.984866	0.865698	0.867928	0.884031	0.883386	0.699304	0.700572	0.950181	0.94684	1.00825	1.00673
0.806	0.838223			0.9675	0.978875	0.9856	0.982034			0.989365	0.98758	0.864731	0.8661	0.88382	0.880103	0.698959	0.701299	0.949877	0.946912	1.00823	1.00606
0.804	0.838518			0.9735	0.979894	0.985372	0.982183			0.989217	0.980608	0.863599	0.865265	0.883179	0.881556	0.699307	0.699516	0.949813	0.944258	1.00766	1.00534
				0.9825	0.974682	0.985219	0.982805			0.989082	0.986527	0.862578	0.865822	0.882824	0.888294	0.698529	0.704427	0.94994	0.941024	1.00765	1.0059
				0.977	0.97698	0.985049	0.983152			0.988983	0.985262	0.861735	0.86428	0.88261	0.880791	0.698412	0.701135	0.949539	0.94883	1.00771	1.00418
				0.9675	0.973663	0.984868	0.98284			0.988948	0.985584	0.860653	0.867738	0.882334	0.879528	0.697872	0.700437	0.949373	0.939713	1.00736	1.00458
				0.9655	0.974865	0.984682	0.983386			0.989154	0.98893	0.859558	0.861113	0.881911	0.882127	0.69792	0.698284	0.948676	0.942406	1.0071	1.00467
				0.9715	0.975447	0.984326	0.982205			0.989376	0.985449	0.858455	0.860686	0.881519	0.883377	0.698169	0.6958	0.947737	0.943019	1.00707	1.00084
				0.982	0.976396	0.984158	0.981967			0.989622	0.986804	0.857294	0.859429	0.880881	0.88223	0.697411	0.70067	0.948047	0.94653	1.00708	1.00775
				0.975	0.976173	0.983994	0.982052			0.989845	0.986518	0.856258	0.861779	0.880478	0.882587	0.697652	0.697991	0.948027	0.946695	1.0071	1.00729
				0.9655	0.975517	0.983832	0.983416			0.990054	0.989375	0.855058	0.857361	0.879975	0.874778	0.696319	0.702186	0.947604	0.945295	1.00704	1.00542
				0.9635	0.975799	0.983668	0.979557			0.99002	0.986687	0.853945	0.864341	0.87977	0.87958	0.696646	0.70162	0.947406	0.94136	1.00657	1.00498
				0.97	0.97497	0.983326	0.981941			0.989923	0.985264	0.852851	0.858427	0.879342	0.870032	0.696602	0.696169	0.94758	0.943724	1.00649	1.00495
				0.9805	0.974793	0.983149	0.981462			0.989788	0.985343	0.851557	0.859661	0.879074	0.882259	0.701739	0.696703	0.946981	0.945244	1.00651	1.00613
				0.973	0.974679	0.982973	0.980042			0.989638	0.984566	0.850349	0.85862	0.878689	0.885082	0.700741	0.696566	0.946984	0.9458	1.00654	1.00278
				0.9625	0.967478	0.982804	0.981635			0.989395	0.987331	0.849257	0.854345	0.878276	0.880476	0.699879	0.697325	0.946534	0.945637	1.00623	1.00604
				0.9605	0.969137	0.982644	0.982051			0.989334	0.984133	0.848046	0.855253	0.877952	0.884024	0.698786	0.69498	0.946688	0.94479	1.00592	1.00421
				0.967	0.973096	0.982374	0.981439			0.989325	0.983308	0.846699	0.852213	0.877588	0.878752	0.698599	0.69913	0.946744	0.944818	1.00592	1.00342
				0.9775	0.970849	0.982266	0.979454			0.989378	0.985729	0.845666	0.849591	0.877333	0.882249	0.697588	0.700077	0.946279	0.942019	1.00546	1.00558
				0.9705	0.967148	0.982175	0.982614			0.989693	0.988289	0.844301	0.854633	0.877021	0.869342	0.697012	0.699035	0.945928	0.943506	1.00544	1.00489
				0.9595	0.96834	0.982101	0.98178			0.989925	0.986549	0.842892	0.850607	0.876577	0.864263	0.696459	0.697405	0.945821	0.940537	1.00546	1.00461
				0.9585	0.964838	0.982043	0.978771			0.990161	0.984177	0.841458	0.852809	0.87629	0.863475	0.696404	0.692118	0.945653	0.943566	1.00519	1.00277
				0.966	0.97059	0.981969	0.980429			0.99036	0.982976	0.840035	0.851458	0.875943	0.875744	0.696129	0.691725	0.945703	0.941245	1.0052	1.0034
				0.9765	0.96742	0.981937	0.979174			0.990486	0.983787	0.838604	0.847322	0.875505	0.869595	0.695347	0.693079	0.945104	0.941945	1.00465	1.0019
				0.9675	0.966368	0.981889	0.979914			0.990383	0.987923	0.837448	0.849201	0.875213	0.880928	0.695371	0.694637	0.945155	0.942588	1.00495	1.0019
				0.957	0.963564	0.981811	0.979596			0.990186	0.984262	0.836128	0.848431	0.874993	0.868727	0.694721	0.694728	0.944985	0.94206	1.00486	1.00237
				0.9555	0.961379	0.981686	0.980195			0.98998	0.989248	0.834749	0.842975	0.874613	0.869076	0.69453	0.696444	0.944862	0.941717	1.00465	1.0027
				0.9635	0.964082	0.981244	0.98103			0.989833	0.988296	0.833232	0.842956	0.874274	0.86246	0.694743	0.694968	0.945084	0.943036	1.00463	1.00237
				0.975	0.965323	0.980931	0.980606			0.989817	0.98611	0.831976	0.843777	0.873901	0.861903	0.693398	0.69987	0.944853	0.941565	1.00409	0.999631
				0.965	0.962428	0.980581	0.977469			0.990427	0.98657	0.830603	0.839511	0.873592	0.864088	0.6933	0.693995	0.944506	0.940575	1.00434	0.999719
				0.9545	0.962696	0.980212	0.977538			0.991034	0.99123	0.829168	0.83431	0.873263	0.869637	0.693043	0.693089	0.944326	0.940636	1.00405	1.00322
				0.954	0.95551	0.979846	0.979529			0.991734	0.993322	0.827647	0.839926	0.872919	0.871314	0.692814	0.695949	0.944554	0.945069	1.0038	1.00253
				0.962	0.956434	0.97919	0.979943			0.992437	1.0016	0.826258	0.839618	0.872615	0.861671	0.692517	0.694436	0.943866	0.939294	1.00381	1.0025
				0.9735	0.962713	0.978914	0.979878			0.993705	0.98668	0.824718	0.837235	0.872221	0.866095	0.692033	0.695848	0.943707	0.93844	1.00379	1.0018
				0.963	0.954264	0.978664	0.97816			0.992876	0.993344	0.82313	0.83501	0.871944	0.833316	0.692418	0.697004	0.943611	0.940654	1.00377	1.00144
				0.9525	0.952147	0.978432	0.974909			0.992147	0.986809	0.821657	0.827892	0.871669	0.851157	0.691798	0.694944	0.942991	0.937052	1.00322	1.00175
				0.952	0.960234	0.978214	0.976837			0.991829	0.988891	0.82	0.829632	0.871297	0.856411	0.691232	0.692257	0.942762	0.941112	1.00322	1.00161
				0.96	0.956923	0.977785	0.978472			0.99155	0.990328	0.818646	0.823712	0.871052	0.86968	0.690969	0.694019	0.942353	0.939355	1.00323	1.00138
				0.972	0.953873	0.977562	0.975814			0.991316	0.986412	0.8171	0.823164	0.870668	0.857841	0.691184	0.6891	0.94239	0.941781	1.00325	1.00062
				0.9615	0.951551	0.977328	0.977601			0.991131	0.988128	0.815493	0.825261	0.870277	0.853391	0.690238	0.697961	0.942198	0.941141	1.00267	0.9982
				0.9505	0.952651	0.977076	0.976511			0.990923	0.986696	0.813893	0.826195	0.869961	0.860395	0.690379	0.693398	0.942098	0.941065	1.00268	0.999395
				0.95	0.949668	0.976802	0.974834			0.990878	0.987165	0.812278	0.824621	0.869701	0.861573	0.689096	0.702332	0.941325	0.940087	1.00267	0.99803
				0.9585	0.950546	0.976166	0.973834			0.99084	0.984668	0.810812	0.817444	0.869404	0.848666	0.689599	0.692568	0.941723	0.939204	1.00213	1.00276
				0.969	0.957222	0.9758	0.972858			0.990782	0.986269	0.809242	0.818306	0.869068	0.858245	0.68965	0.690251	0.941345	0.939802	1.00214	1.00248
				0.9595	0.94783	0.9754	0.97421			0.990677	0.983334	0.807638	0.818791	0.86876	0.851221	0.689207	0.68882	0.941274	0.937047	1.00216	1.0016
				0.9485	0.952811	0.974967	0.970618			0.990235	0.988168	0.805977	0.82247	0.868453	0.843595	0.689478	0.686769	0.940781	0.939233	1.00214	1.00177
				0.948	0.94575	0.9745	0.96933			0.989912	0.986948	0.804269	0.809427	0.868047	0.84948	0.688618	0.691739	0.940511	0.938845	1.0016	1.0013
				0.9555	0.954009	0.973467	0.970866			0.989254	0.98674	0.802467	0.807613	0.867758	0.84211	0.68862	0.689187	0.940123	0.93738	1.00157	1.00067
				0.9675	0.952602	0.972906	0.971645			0.988839	0.986034	0.8009	0.799931	0.867395	0.845811	0.688231	0.690303	0.940311	0.930938	1.00158	0.999924
				0.9575	0.944137	0.972323	0.968853			0.98875	0.986093	0.799193	0.798857	0.86705	0.831189	0.688086	0.684916	0.939258	0.935369	1.00159	1.00071
				0.947	0.947913	0.971724	0.966922			0.988703	0.981879	0.797511	0.801191	0.866778	0.842732	0.687607	0.68779	0.939375	0.935913	1.00105	0.99503
				0.947	0.945595	0.971114	0.967699			0.988667	0.985215	0.796467	0.828404	0.866494	0.836246	0.687594	0.687852	0.938687	0.935131	1.00104	0.99892
				0.9545	0.955436	0.969887	0.965445			0.98861	0.983451	0.794237	0.811538	0.866094	0.853717	0.687276	0.693899	0.938653	0.936619	1.00104	0.998845
				0.9665	0.947268	0.96928	0.967538			0.988318	0.984306	0.792286	0.811893	0.865758	0.858899	0.687016	0.690923	0.938802	0.933136	1.00076	0.998151
				0.9565	0.953056	0.968683	0.965334			0.98809	0.984948	0.790501	0.808553	0.865398	0.835328	0.686365	0.69118	0.938863	0.934902	1.0005	1.00131
				0.9455	0.94797	0.968101	0.967003			0.987852	0.984064	0.788728	0.786955	0.865029	0.859899	0.686477	0.686731	0.938756	0.934614	1.00081	1.00048
				0.9455	0.944476	0.967539	0.961971			0.987643	0.983302	0.786872	0.797167	0.864602	0.85346	0.686995	0.68476	0.938567	0.934171	1.00051	0.998363
				0.953	0.950588	0.966489	0.962885			0.987448	0.985766	0.785037	0.803055	0.864368	0.849027	0.685907	0.689108	0.938462	0.933261	1.0005	0.998006
				0.966	0.948219	0.966011	0.962901			0.987463	0.980399	0.78319	0.798888	0.863929	0.837963	0.685595	0.688498	0.93846	0.934512	0.999946	0.999553
				0.9545	0.948279	0.965569	0.962864			0.987511	0.981583	0.781379	0.788995	0.863624	0.842775	0.685427	0.689913	0.938082	0.934049	0.999964	0.997766
				0.944	0.946923	0.965167	0.963613			0.987557	0.982983	0.779421	0.790876	0.863285	0.856708	0.685885	0.689749	0.938377	0.932811	0.99996	0.997454
				0.9445	0.94486	0.964809	0.957384			0.987565	0.981081	0.777491	0.784594	0.862852	0.845847	0.685347	0.686034	0.938035	0.932001	0.999947	0.99692
				0.9525	0.943185	0.964239	0.960966			0.987343	0.987013	0.775708	0.789643	0.862507	0.828148	0.685754	0.691824	0.937782	0.934056	0.999931	0.996256
				0.965	0.953834	0.964009	0.961321			0.987136	0.982388	0.773779	0.786928	0.862146	0.842146	0.684658	0.688923	0.936689	0.930015	0.999391	0.99769
				0.9535	0.95032	0.963791	0.95945			0.98694	0.982323	0.772058	0.778469	0.861749	0.841058	0.684502	0.688653	0.93669	0.933829	0.99939	0.997569
				0.943	0.950553	0.963564	0.958424			0.986813	0.983337	0.77002	0.783123	0.861408	0.836617	0.683886	0.68966	0.936021	0.930022	0.999358	0.997093
				0.943	0.943734	0.963307	0.95577			0.986813	0.986806	0.768171	0.776233	0.860904	0.860549	0.684871	0.68509	0.935881	0.931698	0.998817	0.997125
				0.951	0.956865	0.96263	0.958974			0.987406	0.986009	0.766098	0.779015	0.860636	0.84563	0.683742	0.687623	0.936181	0.930953	0.998791	0.998725
				0.964	0.950993	0.962211	0.95895			0.987954	0.984258	0.764197	0.776784	0.860227	0.849278	0.683141	0.687881	0.935511	0.934658	0.998805	0.998206
				0.9525	0.953742	0.961767	0.957993			0.988541	0.985305	0.762215	0.767161	0.859818	0.836761	0.682784	0.688936	0.934657	0.929818	0.998783	0.99829
				0.9415	0.951071	0.961319	0.953961			0.989063	0.995523	0.760319	0.76535	0.859079	0.84859	0.683093	0.683939	0.935408	0.932141	0.998239	0.995094
				0.9415	0.949563	0.960889	0.951998			0.98924	0.983483	0.757996	0.764051	0.858599	0.85104	0.682545	0.687117	0.934447	0.93021	0.99825	0.994724
				0.949	0.949143	0.960168	0.953755			0.98712	0.992781	0.755918	0.780439	0.858248	0.847582	0.682228	0.688316	0.934017	0.93174	0.998297	0.993278
				0.9615	0.946718	0.959886	0.95366			0.98627	0.989131	0.753822	0.767043	0.85787	0.834398	0.681561	0.690516	0.934054	0.927794	0.998242	0.995467
				0.951	0.950224	0.959642	0.956836			0.984879	0.980403	0.751811	0.769721	0.857436	0.826919	0.681801	0.68468	0.934469	0.930745	0.997742	0.996471
				0.941	0.951754	0.959421	0.952684			0.984391	0.984306	0.749649	0.758216	0.856962	0.830669	0.681713	0.682008	0.933508	0.929346	0.997783	0.992029
				0.941	0.954171	0.959211	0.948504			0.983998	0.973962	0.747429	0.742372	0.856525	0.814532	0.681263	0.683354	0.933009	0.929323	0.997682	0.996895
				0.949	0.954358	0.958776	0.95721			0.98366	0.973209	0.745307	0.763659	0.856055	0.848979	0.68105	0.688156	0.932933	0.9292	0.997183	0.996307
				0.962	0.945048	0.95854	0.956092			0.98334	0.974517	0.742935	0.752208	0.855622	0.845165	0.680455	0.684105	0.933062	0.931813	0.997135	0.996638
				0.9505	0.946824	0.958292	0.954815			0.982608	0.979856	0.740843	0.747963	0.85519	0.850029	0.680752	0.686027	0.932873	0.927289	0.99716	0.996692
				0.939	0.948739	0.958035	0.953922			0.982164	0.974768	0.738668	0.750186	0.854833	0.844042	0.680765	0.679137	0.932166	0.925131	0.996872	0.994156
				0.9385	0.945326	0.95777	0.948358			0.981675	0.975628	0.736314	0.74171	0.854399	0.837572	0.680065	0.69053	0.931834	0.926667	0.996875	0.991139
				0.9465	0.947627	0.957227	0.952825			0.981146	0.977436	0.734195	0.738756	0.853875	0.845119	0.679546	0.685756	0.931559	0.928879	0.9966	0.989672
				0.9595	0.951631	0.956955	0.955613			0.980586	0.974924	0.731941	0.735325	0.853428	0.843056	0.679596	0.685856	0.931962	0.929834	0.996591	0.99473
				0.947	0.950208	0.956691	0.954414			0.979396	0.977847	0.729454	0.724724	0.85291	0.843464	0.679695	0.683453	0.930907	0.927941	0.99656	0.995498
				0.936	0.943781	0.95644	0.950619			0.978784	0.974587	0.724707	0.72181	0.852455	0.849746	0.679985	0.681473	0.931054	0.928838	0.996005	0.99647
				0.9355	0.93326	0.956208	0.947509			0.978174	0.974623	0.938654	0.936965	0.851983	0.847041	0.678981	0.685905	0.930764	0.927684	0.996018	0.995112
				0.945	0.939894	0.955819	0.952973			0.977576	0.973889	0.937751	0.925373	0.851465	0.840518	0.678825	0.684909	0.930882	0.927866	0.995987	0.996201
				0.954	0.95118	0.955658	0.951649			0.976455	0.9801	0.936723	0.928239	0.850894	0.842241	0.678413	0.682248	0.930015	0.924319	0.996009	0.994941
				0.9475	0.947062	0.955505	0.948601			0.975936	0.969896	0.935732	0.917026	0.850455	0.827521	0.678963	0.683283	0.930284	0.925923	0.995484	0.992266
				0.9365	0.942275	0.955352	0.950016			0.975437	0.973535	0.934782	0.914431	0.850005	0.810207	0.678088	0.685141	0.929421	0.925662	0.995473	0.992297
				0.9355	0.941353	0.955187	0.951894			0.974952	0.969348	0.933854	0.911293	0.849471	0.827806	0.677683	0.684912	0.929251	0.929899	0.995453	0.991684
				0.942	0.945012	0.954784	0.951391			0.974475	0.976149	0.932835	0.91493	0.848985	0.820399	0.677497	0.68416	0.928919	0.923986	0.994889	0.994225
				0.9525	0.95036	0.954544	0.952021			0.973524	0.977464	0.931733	0.910081	0.848539	0.837751	0.677502	0.680856	0.928533	0.923926	0.994839	0.994199
				0.9455	0.94724	0.954288	0.952098			0.973065	0.970679	0.930589	0.905246	0.848125	0.822054	0.677251	0.681707	0.92835	0.92384	0.994818	0.996183
				0.934	0.935508	0.954023	0.951338			0.972644	0.970417	0.929356	0.896537	0.847507	0.782728	0.676968	0.680532	0.92715	0.923622	0.994771	0.993436
				0.933	0.942633	0.953758	0.949933			0.972282	0.971297	0.928124	0.897986	0.847048	0.805561	0.677406	0.6753	0.926951	0.921592	0.994265	0.99429
				0.939	0.946516	0.953253	0.95454			0.97181	0.973775	0.926667	0.888592	0.846555	0.775692	0.676245	0.680545	0.926753	0.92262	0.994205	0.994062
				0.95	0.940672	0.953	0.952145			0.971682	0.97197	0.925276	0.887691	0.846172	0.825746	0.67601	0.681857	0.926703	0.920617	0.99429	0.992957
				0.942	0.940401	0.95272	0.950184			0.971577	0.970101	0.923877	0.882767	0.845676	0.810545	0.675864	0.685196	0.926681	0.926438	0.994274	0.994622
				0.932	0.93311	0.952391	0.952694			0.971454	0.966214	0.922462	0.873079	0.845136	0.812414	0.67657	0.673325	0.925869	0.924849	0.993771	0.991601
				0.932	0.932215	0.951991	0.950483			0.971275	0.962486	0.920941	0.872988	0.844714	0.769364	0.675494	0.682239	0.925747	0.921175	0.9935	0.994133
				0.9395	0.94042	0.95091	0.950476			0.970609	0.97487	0.919332	0.8727	0.84413	0.845585	0.675366	0.676549	0.925829	0.924082	0.99321	0.993978
				0.95	0.948964	0.950271	0.950505			0.970165	0.966408	0.917844	0.867231	0.843704	0.823552	0.675327	0.676215	0.924884	0.921345	0.993423	0.993552
				0.9425	0.94088	0.949646	0.946453			0.969749	0.96327	0.916421	0.859983	0.843164	0.835893	0.675508	0.67829	0.923969	0.921313	0.99339	0.993514
				0.932	0.937178	0.9491	0.949677			0.969445	0.96901	0.914959	0.8597	0.842613	0.844693	0.67445	0.676822	0.924823	0.921753	0.992647	0.992605
				0.9305	0.936498	0.948697	0.946251			0.969334	0.965043	0.9134	0.861946	0.842012	0.806685	0.673995	0.682714	0.924084	0.917532	0.992681	0.989779
				0.9375	0.937617	0.948547	0.946593			0.970696	0.97398	0.911829	0.854728	0.841537	0.814658	0.674027	0.677712	0.923862	0.915255	0.992675	0.989946
				0.948	0.941783	0.948769	0.95107			0.971489	0.979577	0.910223	0.859756	0.841016	0.761196	0.674725	0.675673	0.922004	0.921732	0.992675	0.990735
				0.9415	0.938917	0.949071	0.952673			0.9728	0.971576	0.908913	0.856193	0.840528	0.804896	0.673667	0.678207	0.922305	0.921113	0.992076	0.993179
				0.9305	0.939935	0.949356	0.947636			0.969736	0.978422	0.907465	0.85547	0.839857	0.779583	0.673425	0.678649	0.922966	0.919954	0.991794	0.990911
				0.93	0.938858	0.949531	0.945394			0.968485	0.972178	0.906126	0.857257	0.839407	0.759321	0.678319	0.678105	0.922277	0.919765	0.991821	0.992588
				0.936	0.937792	0.949199	0.946612			0.968158	0.969839	0.904653	0.858159	0.838873	0.834772	0.678302	0.67792	0.921992	0.916506	0.991856	0.992164
				0.947	0.941213	0.948691	0.947274			0.967958	0.965206	0.903428	0.858741	0.838341	0.786682	0.676659	0.681343	0.921874	0.916669	0.991847	0.990121
				0.941	0.945507	0.948072	0.948037			0.967823	0.962993	0.902059	0.864671	0.837765	0.774181	0.676396	0.679717	0.921121	0.91552	0.991282	0.989489
				0.931	0.9403	0.947437	0.946726			0.967691	0.95916	0.900763	0.863324	0.837211	0.794961	0.675436	0.678462	0.920698	0.916276	0.991266	0.993383
				0.93	0.938839	0.946881	0.949437			0.966838	0.962485	0.899522	0.864997	0.836646	0.805289	0.67507	0.676936	0.920213	0.91642	0.991248	0.98987
				0.936	0.945234	0.94636	0.94509			0.966438	0.954731	0.898405	0.863225	0.836058	0.760928	0.674252	0.675897	0.920463	0.911034	0.990959	0.987721
				0.9465	0.945104	0.946413	0.948359			0.966051	0.961823	0.897188	0.868671	0.835466	0.777225	0.674061	0.676025	0.920207	0.915012	0.990941	0.989507
				0.9395	0.940502	0.94658	0.943766			0.965724	0.963883	0.896118	0.868787	0.835029	0.778241	0.674101	0.675871	0.919131	0.910111	0.990409	0.992402
				0.929	0.942213	0.946786	0.949949			0.965382	0.964092	0.895149	0.875109	0.834423	0.75569	0.67342	0.67801	0.919191	0.915867	0.990719	0.9878
				0.928	0.940617	0.946951	0.944364			0.965357	0.969339	0.894142	0.878029	0.916275	0.916522	0.673315	0.670966	0.918544	0.917196	0.990389	0.992041
				0.934	0.943205	0.946877	0.945526			0.965255	0.960798	0.893085	0.881256	0.907896	0.912224	0.671718	0.680822	0.918352	0.914008	0.989855	0.991424
				0.945	0.94504	0.946622	0.947355			0.963952	0.962796	0.8921	0.883338	0.907505	0.893489	0.672013	0.674561	0.917963	0.914816	0.989913	0.988412
				0.938	0.940741	0.946295	0.946221			0.963311	0.96125	0.891188	0.892095	0.905618	0.889447	0.671806	0.678047	0.917251	0.916813	0.98939	0.988244
				0.9275	0.939448	0.945958	0.947398			0.962712	0.961754	0.890292	0.870432	0.904826	0.891561	0.672473	0.672828	0.917013	0.91153	0.989658	0.988622
				0.927	0.938918	0.945673	0.941317			0.962245	0.964548	0.889421	0.8801	0.903866	0.893474	0.670916	0.676969	0.916795	0.913469	0.989131	0.988015
				0.9325	0.940616	0.945482	0.949329			0.962032	0.968501	0.888502	0.889312	0.903116	0.88959	0.67099	0.670816	0.91623	0.913381	0.989149	0.986803
				0.944	0.942072	0.945581	0.949225			0.962263	0.964378	0.887734	0.885699	0.902255	0.891815	0.670543	0.672855	0.915087	0.915761	0.989168	0.986726
				0.937	0.93707	0.94574	0.949008			0.962577	0.963648	0.887028	0.890559	0.901364	0.891379	0.670268	0.677441	0.915539	0.916687	0.988578	0.989038
				0.9265	0.942364	0.945901	0.950504			0.96286	0.964147	0.88621	0.894438	0.900479	0.889193	0.669689	0.676307	0.914697	0.913999	0.988842	0.988655
				0.926	0.939677	0.946007	0.944927			0.962912	0.962471	0.885429	0.870597	0.899711	0.891771	0.669618	0.67277	0.915011	0.912283	0.988249	0.987899
				0.932	0.943233	0.94584	0.950296			0.962634	0.960849	0.884692	0.88817	0.898853	0.889652	0.669804	0.66972	0.914301	0.912243	0.98826	0.985673
				0.943	0.939661	0.945554	0.947895			0.962236	0.966059	0.88412	0.888915	0.898052	0.889505	0.669431	0.668868	0.913499	0.917546	0.988273	0.988174
				0.9365	0.942703	0.945183	0.948549			0.961785	0.958237	0.883348	0.884566	0.897146	0.887928	0.669459	0.666492	0.913403	0.912806	0.988253	0.98497
				0.926	0.937514	0.944772	0.947243			0.96135	0.955419	0.882724	0.863092	0.89648	0.885417	0.668691	0.672714	0.912608	0.908326	0.98768	0.986727
				0.925	0.941629	0.944363	0.947096			0.960792	0.964416	0.882088	0.878644	0.895774	0.887353	0.668346	0.671558	0.912755	0.912747	0.987633	0.986669
				0.9315	0.938673	0.943715	0.941655			0.960735	0.959944	0.881435	0.873799	0.894161	0.88926	0.668335	0.671392	0.911773	0.909911	0.987658	0.985998
				0.9415	0.943264	0.9435	0.946432			0.960829	0.962788	0.880861	0.879721	0.893457	0.884222	0.668682	0.669186	0.911418	0.911422	0.987116	0.986743
				0.9345	0.94108	0.943339	0.94693			0.961072	0.958596	0.880358	0.874843	0.892813	0.886414	0.667344	0.669915	0.910871	0.910577	0.987096	0.98432
				0.9245	0.940377	0.943214	0.946016			0.961463	0.961382	0.879894	0.848934	0.892039	0.887524	0.667359	0.669392	0.910799	0.91383	0.987088	0.984358
				0.924	0.936847	0.943107	0.939694			0.962667	0.961808	0.87932	0.866852	0.891411	0.887519	0.666983	0.668486	0.91014	0.902601	0.986528	0.982788
				0.9305	0.937036	0.942879	0.945183			0.963389	0.970376	0.878667	0.863518	0.890827	0.88551	0.667002	0.670648	0.910061	0.908121	0.986533	0.985468
				0.9405	0.942157	0.942741	0.945466			0.964073	0.969343	0.878218	0.869056	0.890128	0.884533	0.666897	0.668549	0.909892	0.905697	0.986559	0.983348
				0.935	0.94376	0.942585	0.942732			0.964665	0.962075	0.877744	0.863064	0.889456	0.885832	0.665993	0.671839	0.909697	0.902734	0.985946	0.986894
				0.9245	0.941651	0.94241	0.944067			0.961616	0.97409	0.877296	0.867421	0.88906	0.888692	0.666173	0.668671	0.909225	0.904829	0.985987	0.987424
				0.9245	0.935864	0.942215	0.944281			0.96064	0.962511	0.876762	0.862336	0.888482	0.884073	0.666493	0.666662	0.909134	0.900276	0.985995	0.987177
				0.9305	0.945332	0.941767	0.945804			0.960491	0.962796	0.876262	0.869618	0.88784	0.883788	0.666	0.669925	0.908575	0.907697	0.985943	0.986642
				0.94	0.940004	0.941534	0.945135			0.960479	0.963852	0.875912	0.855677	0.887144	0.889286	0.665487	0.667638	0.908229	0.903322	0.985333	0.982523
				0.934	0.939588	0.94132	0.945459			0.960526	0.960315	0.875459	0.863453	0.886755	0.884857	0.665283	0.667464	0.914831	0.905217	0.985457	0.984877
				0.924	0.942482	0.941147	0.942573			0.960559	0.965085	0.875096	0.847785	0.886016	0.885701	0.6655	0.666665	0.907054	0.916343	0.985393	0.984564
				0.923	0.938139	0.941033	0.938842			0.960295	0.961792	0.874689	0.859591	0.88542	0.884831	0.664825	0.66371	0.906108	0.907649	0.984885	0.982488
				0.9285	0.938757	0.941058	0.945387			0.959973	0.960901	0.874211	0.860918	0.884882	0.885377	0.664796	0.66809	0.906014	0.900889	0.984911	0.982188
				0.9385	0.939176	0.941178	0.946646			0.959583	0.962955	0.873884	0.840093	0.884294	0.885333	0.66414	0.668468	0.905504	0.903739	0.984362	0.984605
				0.9335	0.934283	0.941321	0.944169			0.959175	0.960042	0.873429	0.842024	0.883601	0.884556	0.66394	0.670888	0.905212	0.906615	0.984431	0.983865
				0.923	0.941587	0.941448	0.946647			0.958797	0.957934	0.87308	0.849499	0.883225	0.885119	0.664352	0.662193	0.904149	0.907995	0.984376	0.983092
				0.922	0.938273	0.941521	0.941653			0.958317	0.96516	0.872693	0.849832	0.882702	0.881917	0.664187	0.66102	0.904162	0.901702	0.983843	0.980379
				0.928	0.942101	0.94136	0.950127			0.95822	0.963609	0.872506	0.85194	0.882205	0.878669	0.663319	0.67003	0.90359	0.90004	0.983819	0.980213
				0.9385	0.933646	0.941125	0.946593			0.958164	0.958618	0.871994	0.844958	0.881587	0.880547	0.66306	0.670103	0.902967	0.912843	0.983847	0.979506
				0.9325	0.935081	0.940834	0.946418			0.958105	0.956743	0.871599	0.849495	0.881164	0.873818	0.663241	0.667735	0.902822	0.905108	0.983256	0.980361
				0.9225	0.939664	0.940524	0.944248			0.957818	0.96279	0.871217	0.845351	0.880538	0.878577	0.663689	0.660267	0.901906	0.902969	0.983284	0.980582
				0.9215	0.93853	0.940233	0.942139			0.957586	0.956745	0.870842	0.847945	0.880171	0.878846	0.663181	0.66382	0.901925	0.898071	0.983261	0.983214
				0.927	0.942325	0.93985	0.944656			0.957347	0.957232	0.870523	0.833981	0.879581	0.877553	0.662609	0.665973	0.900959	0.90183	0.982681	0.981685
				0.937	0.940461	0.939767	0.946397			0.957142	0.957903	0.870084	0.840552	0.879079	0.878102	0.662238	0.6696	0.900345	0.899554	0.982722	0.981053
				0.9315	0.939577	0.939719	0.944067			0.957012	0.957581	0.869625	0.838796	0.87865	0.880993	0.662778	0.666797	0.900449	0.905579	0.982678	0.980656
				0.921	0.937521	0.939678	0.945099			0.957129	0.962867	0.869274	0.835667	0.878201	0.876957	0.661552	0.660432	0.899508	0.902078	0.982123	0.979275
				0.92	0.931885	0.939615	0.943268			0.957356	0.961773	0.868808	0.830702	0.877819	0.880222	0.661676	0.663114	0.899119	0.897569	0.982131	0.978989
				0.9255	0.93561	0.939315	0.94697			0.957618	0.960765	0.868501	0.822617	0.877071	0.8811	0.661502	0.657846	0.899015	0.903051	0.982135	0.979838
				0.9365	0.941171	0.939086	0.944592			0.957853	0.963628	0.868229	0.825395	0.876626	0.875892	0.660859	0.66357	0.898119	0.896019	0.981547	0.982947
				0.932	0.937337	0.938853	0.94557			0.958013	0.956656	0.867839	0.822832	0.876105	0.879696	0.661025	0.657174	0.897944	0.89087	0.981533	0.981311
				0.9215	0.936307	0.938652	0.940078			0.957909	0.957728	0.86752	0.824244	0.875576	0.876782	0.660316	0.662835	0.897734	0.895504	0.981556	0.981654
				0.9205	0.937525	0.938521	0.944731			0.957722	0.961337	0.86713	0.825291	0.874976	0.878437	0.660079	0.663191	0.897223	0.908975	0.980992	0.97988
				0.9255	0.941622	0.93861	0.942229			0.957486	0.956934	0.866779	0.8275	0.874635	0.879082	0.970029	0.961438	0.897016	0.899126	0.981014	0.978523
				0.9355	0.941707	0.938814	0.946873			0.957234	0.956063	0.866356	0.821127	0.874086	0.873601	0.969455	0.96112	0.895995	0.890771	0.980976	0.979087
				0.931	0.934527	0.939058	0.945157			0.956816	0.96018	0.865996	0.82321	0.873649	0.874893	0.968754	0.958332	0.895581	0.902191	0.980437	0.977047
				0.9205	0.936276	0.939289	0.947433			0.956707	0.952092	0.865676	0.801732	0.873266	0.875661	0.968159	0.960055	0.89519	0.898287	0.980437	0.976545
				0.919	0.938175	0.939454	0.944649			0.956697	0.958779	0.865163	0.804994	0.872869	0.87663	0.967609	0.956915	0.894879	0.893471	0.98047	0.975648
				0.9245	0.935962	0.93939	0.947212			0.95681	0.955126	0.864814	0.816773	0.872327	0.875059	0.967191	0.957663	0.894355	0.892829	0.979851	0.977723
				0.934	0.935949	0.939158	0.946501			0.95707	0.954557	0.864525	0.813488	0.871943	0.875271	0.966625	0.955986	0.8936	0.901675	0.979838	0.977108
				0.929	0.928827	0.938853	0.948666			0.958106	0.953534	0.864273	0.816203	0.871586	0.871746	0.966108	0.956396	0.893014	0.896996	0.97989	0.977381
				0.92	0.935735	0.938525	0.945338			0.958819	0.966396	0.863782	0.814399	0.871131	0.869142	0.965622	0.958328	0.892949	0.900251	0.979317	0.976042
				0.9195	0.937968	0.938224	0.943466			0.959552	0.969924	0.863533	0.834674	0.870668	0.87396	0.965219	0.955829	0.892221	0.891576	0.979284	0.973953
				0.9245	0.941383	0.937889	0.944733			0.960969	0.956151	0.863166	0.812157	0.870379	0.87558	0.964752	0.955888	0.89177	0.892987	0.978723	0.977938
				0.9335	0.935423	0.937869	0.942419			0.959053	0.958489	0.862722	0.812716	0.870126	0.87176	0.964193	0.954797	0.891298	0.896098	0.978724	0.978056
				0.93	0.936947	0.937906	0.946543			0.958052	0.958633	0.862467	0.804781	0.869694	0.876279	0.963838	0.956364	0.890301	0.894007	0.978748	0.976952
				0.9205	0.933504	0.937964	0.944375			0.957707	0.959355	0.862157	0.798484	0.869223	0.876014	0.963259	0.958735	0.890376	0.898344	0.978194	0.97318
				0.9185	0.940127	0.938007	0.945301			0.957447	0.959199	0.861818	0.800334	0.868926	0.874884	0.961829	0.95792	0.88963	0.893825	0.97818	0.975568
				0.923	0.930951	0.937917	0.945285			0.957254	0.956337	0.861547	0.794757	0.868506	0.874664	0.96143	0.95245	0.889318	0.892308	0.977656	0.973983
				0.932	0.931276	0.937772	0.949379			0.957111	0.9565	0.861125	0.798988	0.868202	0.875625	0.960971	0.953687	0.88893	0.889624	0.977641	0.972693
				0.928	0.933354	0.937585	0.948857			0.956906	0.952346	0.860727	0.80157	0.867916	0.873745	0.960296	0.954697	0.888443	0.892087	0.977186	0.975909
				0.918	0.938195	0.937379	0.944835			0.956822	0.956787	0.860436	0.793293	0.867558	0.873816	0.959771	0.95017	0.888051	0.894038	0.977119	0.972967
				0.9165	0.924083	0.937177	0.946525			0.956744	0.954071	0.884251	0.832381	0.867114	0.873641	0.959285	0.955749	0.887075	0.898253	0.977099	0.973029
				0.922	0.926082	0.936865	0.946162			0.956668	0.960067	0.880863	0.894019	0.866773	0.870078	0.958963	0.954506	0.887115	0.901619	0.976523	0.971886
				0.931	0.928147	0.936766	0.943348			0.956588	0.961187	0.879257	0.905617	0.866395	0.870694	0.958425	0.952258	0.886503	0.897857	0.976561	0.971476
				0.9275	0.922275	0.936692	0.941554			0.956402	0.95775	0.878112	0.891853	0.866036	0.868614	0.957979	0.953581	0.885983	0.891672	0.976	0.973976
				0.918	0.924632	0.936631	0.94159			0.956297	0.958415	0.877484	0.90393	0.865812	0.872693	0.957475	0.953637	0.885509	0.892811	0.97598	0.973296
				0.916	0.923611	0.93657	0.937838			0.956191	0.958184	0.876171	0.903683	0.865532	0.874834	0.956889	0.953997	0.884916	0.889307	0.975975	0.973058
				0.9215	0.928751	0.936409	0.948189			0.956091	0.960165	0.875626	0.895996	0.864993	0.873858	0.956501	0.954519	0.884773	0.884673	0.975434	0.96922
				0.9305	0.925364	0.936293	0.946701			0.955923	0.957424	0.874603	0.890748	0.864646	0.872746	0.956176	0.951298	0.884657	0.885216	0.975453	0.969318
				0.9265	0.923176	0.936147	0.943642			0.955854	0.951953	0.873636	0.886026	0.86436	0.872904	0.955692	0.954792	0.884467	0.890945	0.975398	0.968289
				0.9165	0.923831	0.935969	0.940087			0.955786	0.956526	0.872774	0.875083	0.864024	0.873653	0.955353	0.9537	0.883918	0.904647	0.974807	0.96866
				0.915	0.922826	0.935754	0.940421			0.955709	0.951	0.871245	0.859993	0.863786	0.867912	0.954786	0.953545	0.883495	0.884013	0.974889	0.966777
				0.9195	0.926074	0.935207	0.945107			0.955616	0.95592	0.868657	0.857796	0.863405	0.873894	0.954216	0.953617	0.882978	0.890345	0.97432	0.96687
				0.929	0.922697	0.934896	0.943989			0.955358	0.956832	0.865903	0.831868	0.863084	0.868088	0.953772	0.951387	0.882137	0.891145	0.974334	0.966003
				0.925	0.923828	0.934594	0.941528			0.95521	0.956857	0.863117	0.838753	0.862723	0.870045	0.953321	0.950735	0.881537	0.887105	0.974232	0.97084
				0.9145	0.919634	0.934327	0.938611			0.955083	0.960304	0.859906	0.805355	0.862315	0.870905	0.953163	0.950245	0.880832	0.888105	0.973853	0.969126
				0.913	0.928456	0.93412	0.93984			0.955005	0.950358	0.857023	0.784598	0.862076	0.868112	0.952512	0.95275	0.879986	0.886662	0.973865	0.969627
				0.9175	0.925749	0.933981	0.941324			0.955084	0.953835	0.85341	0.806291	0.861906	0.869857	0.952093	0.951418	0.879957	0.878849	0.973599	0.969353
				0.9275	0.921694	0.934029	0.945696			0.955226	0.956877	0.849175	0.806637	0.86156	0.868278	0.951739	0.949793	0.879	0.87978	0.973045	0.968865
				0.925	0.923306	0.934101	0.942714			0.955382	0.954286	0.843951	0.796685	0.86119	0.869312	0.951196	0.948746	0.878154	0.888292	0.973082	0.969267
				0.9155	0.932476	0.93415	0.942071			0.955508	0.954448	0.83884	0.728927	0.860925	0.87233	0.950727	0.950003	0.877775	0.878672	0.972521	0.965891
				0.913	0.926625	0.934131	0.942198			0.955562	0.946815	0.832454	0.720463	0.860483	0.869942	0.950349	0.949384	0.877625	0.885568	0.972554	0.967467
				0.9175	0.92735	0.933729	0.943573			0.955298	0.960762	0.823649	0.742265	0.860239	0.870305	0.949843	0.948907	0.87706	0.879431	0.971936	0.965168
				0.9265	0.921258	0.933356	0.944792			0.955011	0.949697	0.812685	0.757388	0.859914	0.870328	0.949466	0.948845	0.876758	0.880415	0.971916	0.967368
				0.9235	0.92096	0.932941	0.93953			0.954714	0.948844	0.799884	0.69948	0.859685	0.868579	0.949058	0.948709	0.875992	0.876208	0.971956	0.966605
				0.913	0.930217	0.932538	0.941597			0.95448	0.955313	0.78605	0.770875	0.859361	0.869971	0.948512	0.94935	0.875668	0.882156	0.971351	0.96415
				0.9115	0.92016	0.932205	0.936865			0.954384	0.951654	0.759833	0.73418	0.858984	0.865087	0.948004	0.948198	0.874932	0.873273	0.971351	0.965373
				0.916	0.923572	0.931959	0.942654			0.954874	0.955024	0.743632	0.8316	0.858843	0.868843	0.947635	0.947085	0.874325	0.878998	0.971087	0.963355
				0.925	0.921043	0.932045	0.942045			0.955433	0.959922	0.897034	0.909001	0.858541	0.86422	0.947124	0.949803	0.872451	0.874148	0.970559	0.962698
				0.9215	0.915007	0.9322	0.94152			0.956076	0.963993	0.898485	0.904173	0.858097	0.865542	0.946635	0.948721	0.872818	0.875746	0.970512	0.965605
				0.912	0.927351	0.932365	0.943513			0.957497	0.949918	0.898158	0.894353	0.85778	0.859552	0.946283	0.94666	0.870887	0.86976	0.970461	0.965824
				0.911	0.919031	0.932485	0.93828			0.955609	0.9548	0.897219	0.887521	0.857419	0.864533	0.945806	0.946308	0.869292	0.872296	0.969827	0.963039
				0.9155	0.921982	0.932372	0.94184			0.954458	0.952071	0.895237	0.887795	0.857239	0.864571	0.945302	0.947185	0.976334	0.988213	0.969925	0.962645
				0.9235	0.924356	0.93213	0.943115			0.953997	0.954474	0.893405	0.884583	0.856792	0.865332	0.944825	0.945999	0.976724	0.984453	0.969441	0.961165
				0.9215	0.920233	0.931824	0.94169			0.953618	0.947161	0.891456	0.869229	0.856541	0.865125	0.944371	0.946238	0.97708	0.982758	0.969382	0.961277
				0.9115	0.929083	0.931501	0.940946			0.953324	0.959452	0.889171	0.876544	0.856249	0.863954	0.944019	0.947344	0.977318	0.985101	0.968812	0.963549
				0.9095	0.921129	0.93121	0.938184			0.953117	0.952946	0.88634	0.87867	0.855935	0.867604	0.943637	0.943791	0.977456	0.98859	0.968819	0.962423
				0.914	0.920425	0.930904	0.942123			0.952969	0.946859	0.882678	0.876688	0.855551	0.866484	0.943181	0.943585	0.977679	0.987191	0.968794	0.964385
				0.9225	0.913205	0.930898	0.937861			0.952995	0.951311	0.878654	0.855687	0.855408	0.861695	0.942651	0.944758	0.977807	0.988771	0.968228	0.960005
				0.9195	0.917011	0.930943	0.939805			0.953046	0.952682	0.874755	0.865397	0.855227	0.860669	0.94215	0.944804	0.975733	0.98716	0.967738	0.956693
				0.9095	0.927166	0.931001	0.942556			0.953086	0.9539	0.870681	0.86507	0.854944	0.863602	0.941709	0.942858	0.976557	0.988017	0.967417	0.958428
				0.9075	0.915124	0.931033	0.93939			0.953082	0.953044	0.865854	0.842019	0.854655	0.862885	0.941417	0.943815	0.976969	0.985119	0.967474	0.959349
				0.9115	0.916855	0.930876	0.94135			0.95282	0.951429	0.861502	0.856551	0.854289	0.866694	0.940872	0.943688	0.977275	0.984443	0.966894	0.955043
				0.921	0.915004	0.930685	0.945322			0.952578	0.9496	0.856524	0.8485	0.854056	0.863185	0.940389	0.943256	0.977474	0.989559	0.966938	0.953846
				0.919	0.910516	0.930465	0.941827			0.952327	0.951605	0.851716	0.844456	0.853803	0.863112	0.939939	0.942168	0.97767	0.987205	0.966929	0.954664
				0.9095	0.927313	0.930253	0.941994			0.952117	0.950448	0.846954	0.841876	0.853571	0.864424	0.940322	0.944205	0.977771	0.986145	0.966347	0.952615
				0.907	0.915096	0.930086	0.936157			0.952011	0.952054	0.837649	0.815505	0.853209	0.863904	0.939106	0.940815	0.977934	0.986911	0.966395	0.954015
				0.912	0.916363	0.93002	0.941314			0.952116	0.949475	0.83218	0.80511	0.85295	0.86767	0.93826	0.941411	0.978031	0.988019	0.965827	0.954513
				0.921	0.919401	0.93012	0.944062			0.952267	0.952058	0.826938	0.826279	0.852722	0.861058	0.937873	0.939171	0.978149	0.986387	0.96583	0.953987
				0.9185	0.923685	0.930257	0.939704			0.952508	0.955441	0.807421	0.81718	0.852478	0.86432	0.937145	0.939442	0.978217	0.986197	0.965286	0.952614
				0.908	0.921587	0.930393	0.934825			0.952358	0.949913	0.797814	0.814199	0.852273	0.866271	0.936501	0.941305	0.978278	0.985815	0.965276	0.952296
				0.9055	0.918857	0.930488	0.936888			0.952126	0.948657	0.786172	0.809403	0.851993	0.863629	0.935755	0.94073	0.97832	0.987241	0.964718	0.950353
				0.9095	0.917841	0.930401	0.944944			0.951865	0.950866	0.772618	0.803065	0.851694	0.861375	0.935325	0.93894	0.978399	0.985162	0.964971	0.951394
				0.918	0.915559	0.930207	0.941688			0.951636	0.951132	0.757004	0.785963	0.851439	0.863386	0.934792	0.939381	0.978457	0.985401	0.964407	0.951682
				0.9165	0.912939	0.929943	0.942369			0.9515	0.951904	0.741951	0.744934	0.851263	0.864328	0.934435	0.940421	0.978446	0.985566	0.96439	0.950161
				0.906	0.919736	0.929636	0.942924			0.951603	0.950023	0.956792	0.933653	0.851123	0.858278	0.933912	0.938735	0.97847	0.983146	0.963832	0.95098
				0.904	0.914199	0.929313	0.938774			0.951757	0.947155	0.956218	0.933545	0.850931	0.857797	0.933471	0.936771	0.978523	0.987095	0.96379	0.94953
				0.9085	0.909449	0.92872	0.943296			0.951909	0.950033	0.955605	0.936602	0.850689	0.861324	0.932983	0.937602	0.978521	0.986791	0.963282	0.951734
				0.9175	0.916532	0.92848	0.938697			0.952007	0.954338	0.953441	0.946679	0.85036	0.860968	0.932406	0.937496	0.978559	0.985994	0.963243	0.951308
				0.917	0.919768	0.928285	0.939983			0.951856	0.953613	0.952528	0.93979	0.85009	0.858959	0.932002	0.939158	0.978587	0.987446	0.963257	0.950655
				0.9065	0.917098	0.928137	0.939736			0.951633	0.947611	0.950504	0.937855	0.849879	0.860816	0.931643	0.935784	0.978658	0.985387	0.962692	0.94695
				0.9035	0.913047	0.928041	0.936492			0.951408	0.948763	0.949445	0.937586	0.849612	0.860397	0.931169	0.937514	0.978635	0.985164	0.962701	0.947739
				0.9075	0.916495	0.928013	0.941762			0.951258	0.953662	0.948525	0.940349	0.849424	0.857993	0.930814	0.937492	0.978628	0.986704	0.962128	0.944289
				0.916	0.914079	0.928058	0.94122			0.951263	0.948716	0.947653	0.936638	0.849155	0.859706	0.930246	0.933879	0.978644	0.985777	0.962134	0.946248
				0.915	0.912432	0.928106	0.942665			0.952014	0.950006	0.946694	0.934684	0.848812	0.858651	0.93001	0.934851	0.97866	0.986407	0.961587	0.948644
				0.905	0.915378	0.928131	0.939739			0.952716	0.95929	0.945802	0.936016	0.84864	0.858919	0.929502	0.934579	0.978648	0.98621	0.961307	0.94494
				0.9025	0.911896	0.928105	0.937235			0.953487	0.955843	0.944843	0.933261	0.84846	0.862276	0.929184	0.935287	0.978702	0.986958	0.961304	0.945048
				0.9065	0.911361	0.927799	0.940403			0.954872	0.949288	0.943998	0.934724	0.848228	0.858471	0.928702	0.932792	0.978685	0.985173	0.960745	0.943846
				0.9145	0.911303	0.927529	0.940439			0.952205	0.957416	0.943189	0.935744	0.847814	0.858504	0.928282	0.933679	0.978727	0.985272	0.96072	0.942957
				0.9135	0.910137	0.927227	0.939032			0.950958	0.949318	0.942362	0.933392	0.847785	0.857938	0.92794	0.93065	0.978766	0.988156	0.960195	0.944344
				0.9035	0.91587	0.92693	0.937755			0.950573	0.952264	0.941465	0.932938	0.847507	0.853865	0.927516	0.933782	0.978769	0.986072	0.959884	0.94224
				0.901	0.911847	0.926675	0.93671			0.950313	0.945948	0.939111	0.92907	0.847254	0.859179	0.927046	0.933221	0.978782	0.986436	0.959622	0.941186
				0.9055	0.908291	0.926428	0.939278			0.95015	0.953675	0.938339	0.930666	0.846898	0.860154	0.926775	0.931958	0.978793	0.986471	0.959619	0.950216
				0.9135	0.911596	0.926436	0.939095			0.950056	0.947907	0.937496	0.932028	0.8468	0.857558	0.926485	0.931307	0.978813	0.986872	0.959047	0.952419
				0.913	0.910171	0.926484	0.939248			0.949957	0.947263	0.9367	0.93084	0.846598	0.856234	0.925775	0.933585	0.978798	0.98919	0.958784	0.940462
				0.9025	0.919926	0.926536	0.93989			0.949912	0.951356	0.935923	0.935652	0.846445	0.857077	0.925257	0.930264	0.978795	0.987298	0.958758	0.941342
				0.8995	0.904396	0.926554	0.935659			0.949854	0.949313	0.934929	0.924469	0.846184	0.859091	0.924758	0.933363	0.9788	0.98646	0.958217	0.949163
				0.903	0.905094	0.926348	0.939812			0.949774	0.953444	0.934022	0.928133	0.846139	0.858072	0.924273	0.930296	0.978821	0.987456	0.958206	0.948411
				0.911	0.914931	0.926116	0.941054			0.94966	0.952042	0.933083	0.92396	0.84577	0.857877	0.923969	0.928468	0.97884	0.985375	0.957661	0.950782
				0.911	0.909406	0.925835	0.936966			0.949291	0.949265	0.932236	0.927243	0.845424	0.854912	0.923379	0.930461	0.978854	0.9876	0.957403	0.948985
				0.9005	0.910468	0.925536	0.936294			0.949057	0.952252	0.931475	0.92467	0.845261	0.857818	0.923114	0.924534	0.978845	0.984211	0.957358	0.946916
				0.898	0.909106	0.925247	0.932332			0.948827	0.950851	0.930688	0.928779	0.844928	0.858181	0.922787	0.929222	0.978815	0.987221	0.957058	0.940124
				0.9015	0.910331	0.924817	0.938005			0.948631	0.946251	0.929942	0.924917	0.844662	0.855403	0.922403	0.927177	0.978794	0.985031	0.956498	0.945965
				0.9085	0.907575	0.924692	0.935528			0.948453	0.94926	0.929047	0.920966	0.844437	0.853039	0.922015	0.932207	0.978821	0.985829	0.956496	0.945208
				0.909	0.907038	0.924611	0.938537			0.948468	0.945136	0.928349	0.924007	0.844256	0.853617	0.921586	0.930346	0.978825	0.985002	0.955991	0.945994
				0.899	0.906475	0.924561	0.937329			0.948513	0.945665	0.927503	0.922607	0.844008	0.85344	0.921081	0.929406	0.978835	0.987425	0.956005	0.947991
				0.8965	0.905677	0.924529	0.931326			0.948554	0.950498	0.926133	0.921985	0.843763	0.856137	0.920559	0.928787	0.978835	0.984134	0.95541	0.944655
				0.9	0.905794	0.924463	0.93844			0.948561	0.954193	0.925325	0.917424	0.843547	0.855346	0.920108	0.928789	0.978861	0.984749	0.954827	0.942904
				0.907	0.910581	0.924412	0.939172			0.94835	0.94582	0.924611	0.921451	0.843271	0.851948	0.919667	0.927204	0.978844	0.983649	0.954845	0.943348
				0.908	0.90869	0.924344	0.935956			0.948138	0.944205	0.92389	0.91895	0.843138	0.853861	0.919107	0.925973	0.978817	0.985096	0.954216	0.943414
				0.897	0.906027	0.924256	0.932513			0.947901	0.943475	0.923171	0.920606	0.84292	0.854475	0.918798	0.924717	0.979245	0.985182	0.954252	0.943459
				0.894	0.904844	0.924142	0.934672			0.947675	0.948862	0.922475	0.91764	0.842616	0.853902	0.918436	0.9243	0.97953	0.982918	0.953677	0.941507
				0.897	0.906976	0.923829	0.939751			0.9474	0.944806	0.921816	0.914588	0.842534	0.854384	0.918106	0.924177	0.979703	0.98701	0.953657	0.941345
				0.904	0.905068	0.92364	0.936673			0.947352	0.949695	0.921086	0.918926	0.842328	0.85399	0.917691	0.924465	0.979814	0.98262	0.953134	0.941233
				0.905	0.90071	0.923448	0.935051			0.947323	0.948274	0.920265	0.916535	0.842167	0.852625	0.916678	0.923209	0.979858	0.986641	0.953129	0.941414
				0.8945	0.902111	0.923268	0.932111			0.947277	0.939858	0.919634	0.912184	0.841924	0.851323	0.916275	0.92398	0.979463	0.98355	0.952576	0.93933
				0.8915	0.89789	0.923114	0.932123			0.947181	0.94347	0.91891	0.914639	0.841598	0.853309	0.915699	0.924047	0.978942	0.985356	0.95209	0.937466
				0.894	0.900215	0.922935	0.938471			0.946717	0.947338	0.918257	0.911961	0.841447	0.85225	0.915203	0.92318	0.978857	0.983397	0.952089	0.936278
				0.9005	0.900163	0.922898	0.939639			0.946385	0.942192	0.917535	0.914276	0.841174	0.853623	0.914855	0.920928	0.978854	0.985227	0.951535	0.935038
				0.903	0.896123	0.922862	0.936493			0.946076	0.946625	0.916712	0.912093	0.84101	0.852961	0.914479	0.921728	0.978837	0.985969	0.951523	0.935697
				0.893	0.896685	0.922802	0.934896			0.945862	0.944061	0.915792	0.911444	0.840743	0.853009	0.913935	0.92087	0.978811	0.983284	0.950959	0.935342
				0.889	0.900849	0.92269	0.93305			0.945813	0.944374	0.914904	0.909375	0.840554	0.850913	0.913426	0.92278	0.978821	0.987993	0.950468	0.936297
				0.8915	0.905984	0.922215	0.937776			0.946462	0.946058	0.914141	0.913673	0.840432	0.84847	0.913143	0.921301	0.978803	0.983064	0.950463	0.934437
				0.8975	0.896693	0.921862	0.939315			0.947107	0.946685	0.913445	0.908921	0.840181	0.849566	0.912868	0.918206	0.978789	0.983394	0.949907	0.93223
				0.9005	0.893248	0.921478	0.935268			0.947809	0.950878	0.912687	0.907642	0.839895	0.85358	0.912477	0.920927	0.97877	0.983153	0.949906	0.931933
				0.89	0.898154	0.921098	0.929392			0.948716	0.944306	0.912012	0.911874	0.839639	0.849021	0.912048	0.918001	0.97873	0.982154	0.949357	0.931875
				0.886	0.896777	0.92076	0.927448			0.945632	0.945883	0.911384	0.906054	0.839577	0.853818	0.911725	0.918792	0.978698	0.984604	0.949355	0.930641
				0.888	0.901822	0.920343	0.933437			0.94464	0.943842	0.910689	0.912101	0.839274	0.849091	0.911211	0.91935	0.978689	0.986656	0.948803	0.932412
				0.8945	0.895271	0.920264	0.936605			0.944502	0.950026	0.910047	0.908454	0.839093	0.852422	0.910865	0.919333	0.978654	0.986548	0.948826	0.931211
				0.897	0.89693	0.920227	0.928458			0.944503	0.945965	0.909443	0.905607	0.838958	0.848852	0.910575	0.915412	0.978648	0.982182	0.948233	0.930571
				0.8865	0.893081	0.920195	0.930591			0.944559	0.946281	0.908846	0.904759	0.83869	0.849153	0.91023	0.915654	0.978615	0.987401	0.947701	0.92916
				0.8825	0.891127	0.920131	0.930041			0.944586	0.941273	0.908214	0.906791	0.838425	0.853464	0.909683	0.915695	0.978604	0.983221	0.94766	0.929663
				0.885	0.89159	0.919775	0.932918			0.944244	0.942136	0.907632	0.907134	0.838176	0.851019	0.909547	0.91805	0.978576	0.985491	0.947131	0.930998
				0.8915	0.886657	0.919471	0.931576			0.943862	0.945302	0.90697	0.907535	0.838095	0.849801	0.909226	0.91794	0.978567	0.985689	0.947128	0.926695
				0.8945	0.887656	0.919116	0.928126			0.943426	0.946666	0.90645	0.90207	0.837962	0.851471	0.908613	0.917042	0.978496	0.986256	0.946558	0.926929
				0.884	0.894827	0.918734	0.924756			0.943007	0.944123	0.905823	0.904064	0.837675	0.851318	0.9082	0.916346	0.978526	0.986216	0.94601	0.92707
				0.8795	0.89355	0.918354	0.92499			0.942674	0.940335	0.905173	0.903461	0.837564	0.848552	0.907754	0.914288	0.978486	0.985657	0.946035	0.926701
				0.882	0.889404	0.917693	0.928878			0.942527	0.940945	0.904496	0.904631	0.837289	0.852554	0.907382	0.914636	0.978475	0.98604	0.945468	0.924744
				0.8875	0.889252	0.917426	0.931531			0.942686	0.939062	0.903945	0.901011	0.837089	0.851393	0.907097	0.914123	0.978443	0.986867	0.945446	0.924685
				0.8905	0.888459	0.917186	0.923574			0.942883	0.941283	0.903331	0.901158	0.836949	0.849457	0.906933	0.914667	0.978424	0.985354	0.944852	0.926465
				0.8795	0.886063	0.91696	0.919684			0.943019	0.944491	0.902723	0.90272	0.836753	0.850465	0.906388	0.91608	0.978406	0.984235	0.944844	0.926343
				0.8755	0.881408	0.916736	0.923937			0.94276	0.943285	0.901563	0.899439	0.836548	0.848085	0.906025	0.91234	0.978392	0.986396	0.944306	0.927514
				0.877	0.881372	0.916243	0.926161			0.94236	0.945439	0.900964	0.897969	0.83634	0.848743	0.905304	0.914102	0.978376	0.985675	0.943709	0.92486
				0.883	0.879911	0.915974	0.926516			0.941893	0.94265	0.900375	0.900047	0.836116	0.849123	0.905091	0.9126	0.978365	0.983385	0.943181	0.923918
				0.887	0.87754	0.915703	0.923973			0.941449	0.944961	0.899903	0.89715	0.835997	0.84834	0.904756	0.913034	0.978342	0.986474	0.943167	0.924213
				0.876	0.882968	0.915443	0.923789			0.94112	0.940419	0.898986	0.898678	0.835784	0.849957	0.90455	0.914352	0.978328	0.986841	0.942694	0.926528
				0.8715	0.881345	0.915204	0.91845			0.941145	0.939166	0.898366	0.896252	0.835658	0.849499	0.904164	0.91157	0.978283	0.984874	0.942601	0.928286
				0.873	0.871699	0.914836	0.926972			0.941479	0.94487	0.897804	0.898414	0.835524	0.850688	0.903788	0.910286	0.978264	0.984745	0.942119	0.921677
				0.878	0.878909	0.914697	0.923125			0.941891	0.939615	0.897179	0.900701	0.835173	0.847368	0.903336	0.910038	0.978206	0.9836	0.941558	0.923721
				0.883	0.877948	0.914564	0.920674			0.942505	0.941505	0.896587	0.897564	0.835003	0.847792	0.902968	0.908008	0.978236	0.985925	0.941307	0.920369
				0.8715	0.882458	0.914417	0.918117			0.94232	0.940509	0.896158	0.896069	0.834609	0.850314	0.902677	0.91064	0.978184	0.983654	0.941036	0.921525
				0.866	0.868552	0.914236	0.91848			0.942011	0.946787	0.89556	0.894169	0.834554	0.846757	0.902535	0.905416	0.97816	0.983338	0.94049	0.92063
				0.868	0.868109	0.913698	0.921907			0.941644	0.939688	0.89507	0.891161	0.834291	0.849563	0.901946	0.907637	0.978123	0.982243	0.94052	0.920074
				0.8775	0.865848	0.913348	0.920976			0.941285	0.945264	0.894644	0.894048	0.833958	0.846073	0.901502	0.906609	0.978094	0.982701	0.939951	0.923286
				0.8655	0.871215	0.912977	0.92173			0.940844	0.943275	0.894165	0.896768	0.833832	0.848273	0.901191	0.910787	0.978066	0.985665	0.93997	0.923876
				0.86	0.862352	0.912611	0.914322			0.940823	0.941234	0.893589	0.893499	0.833559	0.842801	0.900839	0.906325	0.978043	0.984903	0.939392	0.92047
				0.8615	0.860478	0.912277	0.91623			0.940933	0.942723	0.893202	0.89055	0.83333	0.844826	0.900411	0.907679	0.978045	0.985223	0.938805	0.923112
				0.867	0.860464	0.911798	0.919502			0.941169	0.938491	0.892679	0.890213	0.833213	0.844912	0.900542	0.905663	0.977985	0.984698	0.93879	0.921661
				0.872	0.869597	0.91165	0.918611			0.941526	0.942845	0.892226	0.893348	0.83305	0.844357	0.89987	0.908775	0.977959	0.984676	0.938236	0.920038
				0.8605	0.877047	0.911527	0.913676			0.942574	0.940159	0.891682	0.896177	0.832772	0.846801	0.899228	0.905298	0.977931	0.983915	0.937712	0.920035
				0.854	0.860057	0.911397	0.914456			0.943186	0.944222	0.891131	0.897293	0.832604	0.844019	0.898953	0.908849	0.977919	0.985163	0.937649	0.919528
				0.8555	0.855388	0.911232	0.909244			0.943759	0.941099	0.890719	0.893368	0.832463	0.8458	0.898478	0.906353	0.977899	0.984711	0.937127	0.921704
				0.8605	0.85689	0.910684	0.919616			0.9442	0.93554	0.890232	0.890276	0.8323	0.843691	0.898121	0.902884	0.977861	0.986923	0.936596	0.919346
				0.8665	0.84937	0.91031	0.919832			0.941545	0.948412	0.889791	0.891392	0.832135	0.844963	0.899128	0.904077	0.97784	0.981991	0.936578	0.919141
				0.854	0.872102	0.909916	0.914625			0.940669	0.941926	0.889196	0.891161	0.831893	0.84691	0.898304	0.904152	0.977791	0.983423	0.936043	0.920186
				0.8475	0.847867	0.909541	0.911039			0.940518	0.944876	0.888765	0.891463	0.831577	0.842084	0.897223	0.902344	0.977756	0.983161	0.935445	0.918022
				0.849	0.848062	0.909223	0.909961			0.940486	0.942282	0.888284	0.893061	0.831505	0.840226	0.896365	0.902015	0.977734	0.983954	0.935472	0.918427
				0.854	0.850674	0.908898	0.914242			0.940512	0.938133	0.887731	0.889494	0.831378	0.843069	0.895706	0.902891	0.977775	0.98269	0.934907	0.917136
				0.848	0.879318	0.908889	0.917719			0.940356	0.938041	0.887277	0.888074	0.831121	0.845344	0.895082	0.901247	0.977734	0.984499	0.934323	0.919979
				0.8415	0.84335	0.908935	0.917038			0.940123	0.937972	0.886975	0.887924	0.830987	0.844514	0.894649	0.899961	0.977704	0.983237	0.934363	0.921046
				0.8435	0.842651	0.908995	0.909356			0.939837	0.938365	0.886195	0.88554	0.830853	0.840588	0.894139	0.898038	0.97767	0.983082	0.933857	0.916717
				0.848	0.853432	0.90903	0.907375			0.939531	0.938658	0.885604	0.890329	0.830613	0.846055	0.893459	0.901752	0.977619	0.985625	0.933253	0.917199
				0.8555	0.841845	0.908874	0.918089			0.939241	0.941464	0.885132	0.88817	0.830388	0.844071	0.89303	0.897019	0.977617	0.98402	0.933214	0.918996
				0.8365	0.836008	0.908653	0.923199			0.938833	0.938777	0.884617	0.885528	0.830278	0.842345	0.892494	0.898054	0.977551	0.984417	0.932629	0.916899
				0.837	0.841	0.908346	0.916649			0.938725	0.941632	0.884084	0.886503	0.830032	0.847277	0.892022	0.897522	0.977559	0.983308	0.932653	0.916613
				0.842	0.838278	0.907962	0.914209			0.93865	0.944192	0.883693	0.88427	0.829918	0.841992	0.891652	0.89726	0.97752	0.980225	0.932101	0.915818
				0.8495	0.836088	0.90751	0.909403			0.938584	0.934432	0.883216	0.888938	0.829631	0.841404	0.891253	0.894419	0.977494	0.981567	0.931572	0.918169
				0.83	0.837247	0.906444	0.918137			0.93838	0.932977	0.882717	0.889117	0.829497	0.842832	0.891185	0.898824	0.977499	0.983217	0.931038	0.915405
				0.831	0.837254	0.905869	0.912948			0.938227	0.938645	0.88238	0.886152	0.829371	0.842562	0.890342	0.897374	0.977456	0.984098	0.931072	0.915454
				0.8355	0.833571	0.905307	0.911082			0.938053	0.936756	0.881859	0.884061	0.829174	0.842525	0.889883	0.896318	0.977431	0.98423	0.930483	0.915172
				0.8245	0.832837	0.904787	0.913196			0.937867	0.94034	0.881449	0.883633	0.829034	0.843621	0.88943	0.898627	0.977434	0.984435	0.929975	0.913709
				0.8245	0.830625	0.904341	0.906403			0.937679	0.934904	0.880992	0.882966	0.828908	0.838338	0.888992	0.896144	0.977367	0.979826	0.929944	0.914177
				0.8185	0.822493	0.903781	0.910937			0.937339	0.936879	0.880466	0.880189	0.828737	0.839417	0.888622	0.895943	0.977348	0.981929	0.929376	0.913951
				0.8175	0.82457	0.903648	0.916313			0.937203	0.94064	0.880127	0.879076	0.828479	0.840985	0.88829	0.895338	0.977301	0.981256	0.928802	0.917269
				0.8215	0.819976	0.903552	0.909012			0.937098	0.938322	0.87972	0.880311	0.828386	0.836485	0.887867	0.894031	0.977275	0.984069	0.928818	0.911554
				0.81	0.807137	0.903445	0.90839			0.937028	0.939062	0.879227	0.882762	0.828134	0.839035	0.887518	0.891538	0.977237	0.982634	0.928279	0.912489
				0.8105	0.81135	0.903277	0.905902			0.937014	0.938321	0.878908	0.88107	0.827953	0.838592	0.887034	0.895713	0.977186	0.982402	0.927717	0.912753
				0.815	0.824628	0.902579	0.912503			0.937053	0.933419	0.878438	0.879292	0.827803	0.839328	0.886803	0.893376	0.977182	0.982534	0.92769	0.914868
				0.807	0.824168	0.902039	0.912665			0.937094	0.938495	0.878004	0.877419	0.82764	0.835747	0.886427	0.891289	0.977131	0.983257	0.927145	0.912347
				0.805	0.830429	0.901421	0.907225			0.937114	0.940332	0.877701	0.883226	0.827406	0.842471	0.886036	0.891152	0.977094	0.984215	0.926571	0.911709
				0.798	0.804797	0.900765	0.903824			0.93709	0.941574	0.877392	0.87971	0.827302	0.841699	0.885748	0.889796	0.977077	0.983674	0.926532	0.911689
				0.7975	0.806243	0.900112	0.902259			0.936833	0.926839	0.876904	0.875821	0.827227	0.842581	0.885285	0.89222	0.977012	0.980429	0.92601	0.915315
				0.8005	0.818714	0.898962	0.907972			0.93663	0.937536	0.876501	0.882898	0.827032	0.834065	0.884903	0.890695	0.976974	0.980247	0.92547	0.91086
						0.898491	0.909946			0.936443	0.936416	0.876123	0.876508	0.826903	0.843439	0.884544	0.889871	0.976934	0.98436	0.925499	0.911901
						0.898075	0.903464			0.936324	0.939949	0.876224	0.877488	0.826591	0.838411	0.884115	0.889098	0.976886	0.979391	0.924961	0.91214
						0.897697	0.90491			0.936325	0.939722	0.87544	0.880053	0.826547	0.83904	0.883999	0.888439	0.976886	0.982028	0.92438	0.910205
						0.897343	0.905746			0.936877	0.932098	0.874961	0.877134	0.826387	0.839734	0.883807	0.885749	0.97688	0.982177	0.924374	0.910521
						0.896655	0.91013			0.937389	0.943472	0.874458	0.8789	0.826312	0.841536	0.883369	0.887418	0.976796	0.982618	0.923839	0.90888
						0.89631	0.902042			0.937947	0.94269	0.874072	0.878703	0.826102	0.842905	0.882658	0.890367	0.976774	0.979332	0.92325	0.913678
						0.895968	0.902182			0.938871	0.929813	0.873667	0.877843	0.825833	0.840575	0.882261	0.888015	0.976735	0.977012	0.923302	0.913457
						0.895633	0.902914			0.936635	0.941991	0.87338	0.874342	0.825654	0.839834	0.881913	0.889021	0.976701	0.98119	0.922714	0.90895
						0.895309	0.902089			0.935462	0.936451	0.873058	0.875724	0.825383	0.839929	0.881328	0.886968	0.976623	0.982419	0.922194	0.910379
						0.894707	0.907505			0.935022	0.933832	0.872738	0.870202	0.825199	0.836303	0.881107	0.884768	0.976606	0.9827	0.922127	0.912744
						0.894417	0.904857			0.934668	0.933229	0.872349	0.872354	0.824932	0.834365	0.880987	0.884112	0.976582	0.984202	0.921599	0.909528
						0.894117	0.903587			0.934388	0.935381	0.871926	0.87358	0.82484	0.834694	0.880602	0.887522	0.976526	0.981989	0.92106	0.909966
						0.89379	0.899967			0.93417	0.937048	0.87171	0.871542	0.824661	0.83463	0.880072	0.885962	0.976406	0.981426	0.920478	0.910079
						0.893423	0.896173			0.933868	0.924789	0.871304	0.873515	0.824477	0.83631	0.879595	0.885842	0.976431	0.980919	0.920552	0.905732
						0.892511	0.905395			0.933764	0.939683	0.871059	0.871305	0.824281	0.837873	0.879582	0.884245	0.976431	0.980953	0.919981	0.908643
						0.891965	0.903347			0.933683	0.935423	0.870633	0.869516	0.824175	0.836715	0.879022	0.883027	0.976429	0.982377	0.91942	0.907787
						0.891377	0.904894			0.933617	0.932923	0.870355	0.872416	0.823984	0.839585	0.878451	0.884309	0.976384	0.980411	0.919454	0.907379
						0.890761	0.895142			0.933558	0.931538	0.869976	0.873457	0.823799	0.841839	0.878151	0.88258	0.976325	0.982238	0.918872	0.904774
						0.89013	0.89637			0.933435	0.935183	0.869677	0.8726	0.823681	0.835294	0.877618	0.883819	0.976298	0.979731	0.918323	0.906121
						0.888882	0.905217			0.933358	0.92696	0.869339	0.871896	0.823422	0.83906	0.877109	0.88258	0.976283	0.984993	0.918331	0.905539
						0.888277	0.898859			0.933264	0.93015	0.86895	0.875041	0.823383	0.83815	0.876678	0.88134	0.976241	0.982017	0.917759	0.903646
						0.887687	0.89856			0.933146	0.931857	0.868697	0.868547	0.823044	0.838305	0.876298	0.881934	0.976185	0.980632	0.917194	0.906538
						0.887111	0.890898			0.932824	0.93156	0.868277	0.87183	0.822965	0.840597	0.875784	0.879446	0.97612	0.979863	0.917187	0.90742
						0.886549	0.886934			0.93263	0.929951	0.868082	0.869617	0.822722	0.840235	0.87527	0.879391	0.976113	0.979858	0.916596	0.906825
						0.885463	0.896983			0.932435	0.932775	0.8678	0.867795	0.822654	0.834746	0.874833	0.878081	0.976044	0.979006	0.916056	0.904986
						0.884925	0.89912			0.932254	0.932689	0.867455	0.868559	0.822493	0.835418	0.874489	0.8786	0.97602	0.980801	0.916062	0.905113
						0.884374	0.891083			0.932104	0.931319	0.86759	0.872541	0.822326	0.837988	0.874191	0.877538	0.975996	0.982469	0.91552	0.908116
						0.883795	0.888906			0.931953	0.934056	0.86676	0.869899	0.82215	0.837941	0.873679	0.878826	0.976008	0.9806	0.914949	0.903159
						0.883175	0.887607			0.931949	0.934932	0.866417	0.872134	0.821953	0.839572	0.87336	0.87651	0.976039	0.982108	0.914458	0.90475
						0.881764	0.894958			0.931969	0.929916	0.86607	0.870939	0.821817	0.834133	0.872946	0.875269	0.976179	0.981356	0.914433	0.905091
						0.880986	0.896508			0.931992	0.923651	0.865733	0.871483	0.821676	0.836313	0.872483	0.872949	0.976182	0.980582	0.913863	0.905083
						0.880194	0.888139			0.931977	0.927861	0.865415	0.868479	0.821621	0.832749	0.872189	0.875422	0.976119	0.981809	0.913867	0.905647
						0.879414	0.890417			0.931923	0.934889	0.865015	0.868558	0.821306	0.838635	0.871742	0.876889	0.975981	0.981763	0.9133	0.902827
						0.878674	0.881081			0.931844	0.920179	0.864669	0.872281	0.821096	0.838633	0.871501	0.874098	0.975782	0.982801	0.91276	0.904147
						0.877409	0.892784			0.931744	0.923505	0.864493	0.867477	0.820965	0.838387	0.868644	0.87203	0.975715	0.982365	0.912235	0.904287
						0.876872	0.891161			0.931628	0.925406	0.86425	0.867773	0.820904	0.837216	0.868134	0.872629	0.975674	0.981082	0.912225	0.90473
						0.876352	0.89103			0.931369	0.927582	0.863867	0.869315	0.820674	0.835693	0.867888	0.870286	0.975832	0.984022	0.911623	0.902924
						0.875809	0.882074			0.931257	0.925858	0.863682	0.866851	0.8205	0.83558	0.867461	0.870783	0.975934	0.981338	0.911623	0.904088
						0.875205	0.87994			0.931189	0.93128	0.863314	0.86745	0.820328	0.834132	0.867087	0.868094	0.975966	0.979757	0.911044	0.902913
						0.87367	0.884964			0.93119	0.930241	0.862992	0.865767	0.820281	0.83546	0.866705	0.870534	0.975985	0.982715	0.910505	0.900096
						0.872746	0.884632			0.931285	0.926549	0.862726	0.863546	0.820211	0.831931	0.866674	0.869039	0.975597	0.981461	0.909987	0.903311
						0.871773	0.880247			0.931845	0.924785	0.862458	0.867072	0.820045	0.834589	0.866356	0.869989	0.975813	0.978764	0.909732	0.902015
						0.870794	0.87868			0.932712	0.938939	0.862186	0.864815	0.819928	0.835922	0.866065	0.868856	0.975713	0.981671	0.909461	0.903635
						0.869855	0.87179			0.931844	0.924202	0.861982	0.860529	0.819662	0.832569	0.865469	0.869963	0.975591	0.981941	0.909199	0.898996
						0.868259	0.882919			0.931284	0.932634	0.8616	0.867097	0.819555	0.83514	0.86512	0.869292	0.97537	0.981235	0.90864	0.9037
						0.867605	0.882038			0.931173	0.932563	0.861304	0.866543	0.819388	0.83305	0.864724	0.866116	0.975304	0.982178	0.908088	0.899305
						0.866994	0.881998			0.931128	0.925927	0.861183	0.864437	0.819136	0.832437	0.864476	0.866661	0.975276	0.979315	0.908068	0.899446
						0.866385	0.875249			0.931111	0.927784	0.860933	0.861412	0.819021	0.834204	0.864097	0.866511	0.975211	0.978349	0.907551	0.900424
						0.865734	0.869853			0.931081	0.927542	0.860579	0.86421	0.818779	0.832665	0.863632	0.865539	0.975149	0.977569	0.906998	0.900675
						0.864151	0.876731			0.930838	0.923959	0.86032	0.862219	0.818726	0.834404	0.863775	0.863915	0.975134	0.981355	0.90699	0.89992
						0.862187	0.873242			0.930609	0.929278	0.860016	0.862998	0.818516	0.833887	0.86334	0.868854	0.975061	0.977984	0.906408	0.898928
						0.861129	0.866802			0.930337	0.931081	0.860084	0.858184	0.818343	0.833331	0.862916	0.864685	0.975041	0.98085	0.905822	0.901292
						0.860057	0.862634			0.930045	0.93068	0.859621	0.856801	0.818028	0.828805	0.862794	0.866805	0.974981	0.980687	0.905877	0.901274
						0.857981	0.875206			0.929759	0.924089	0.859278	0.859804	0.818047	0.826935	0.862266	0.864716	0.974952	0.981637	0.905306	0.899984
						0.85607	0.874411			0.92929	0.927181	0.858908	0.863873	0.817935	0.828893	0.861715	0.8639	0.974923	0.980224	0.904762	0.898534
						0.855174	0.857548			0.929134	0.921172	0.858624	0.856464	0.817681	0.83015	0.861458	0.861696	0.974934	0.978905	0.904765	0.897663
						0.854318	0.862233			0.929032	0.921845	0.858368	0.857881	0.817484	0.830652	0.861125	0.860426	0.974999	0.979887	0.904213	0.898716
						0.852715	0.872334			0.928987	0.919325	0.858181	0.860355	0.817269	0.829974	0.860908	0.860994	0.975103	0.978884	0.903921	0.896365
						0.85116	0.869107			0.929068	0.916736	0.857884	0.852662	0.817074	0.832014	0.860718	0.864774	0.975131	0.979713	0.903651	0.895637
						0.850341	0.860496			0.929172	0.927653	0.852825	0.855208	0.816864	0.831923	0.859987	0.860952	0.975041	0.977939	0.903125	0.897183
						0.849463	0.862327			0.929289	0.926707	0.85733	0.863632	0.816667	0.833126	0.859564	0.86325	0.974887	0.980152	0.902544	0.895419
						0.84744	0.869453			0.929398	0.922004	0.857257	0.856341	0.816603	0.835483	0.862009	0.860153	0.97449	0.979517	0.90253	0.895084
						0.845166	0.863225			0.929476	0.931983	0.856906	0.856212	0.816436	0.822723	0.86053	0.858773	0.974526	0.98129	0.901944	0.896323
						0.844036	0.856546			0.929455	0.931182	0.856734	0.85454	0.816295	0.827899	0.859382	0.862852	0.974586	0.980851	0.901377	0.900089
						0.842966	0.848853			0.929358	0.926175	0.856389	0.853625	0.816112	0.823916	0.858446	0.859462	0.974809	0.980436	0.901418	0.896495
						0.841164	0.870805			0.929234	0.929694	0.856346	0.850021	0.81595	0.82977	0.857967	0.85621	0.974875	0.977744	0.900859	0.894992
						0.839739	0.860371			0.929106	0.922329	0.855992	0.851036	0.815634	0.830047	0.857122	0.859364	0.975044	0.979524	0.900297	0.898093
						0.838323	0.845603			0.928932	0.927962	0.855741	0.852067	0.815669	0.83008	0.856615	0.86187	0.975065	0.979318	0.900293	0.895805
						0.836551	0.861548			0.928844	0.939875	0.855454	0.853621	0.815476	0.829802	0.856078	0.85784	0.975021	0.980277	0.89976	0.894178
						0.83438	0.85759			0.92878	0.917805	0.855303	0.852511	0.815264	0.834001	0.855645	0.857028	0.974945	0.97948	0.89946	0.893977
						0.833232	0.850792			0.928672	0.93311	0.855091	0.852123	0.815207	0.828857	0.855191	0.852637	0.97487	0.979919	0.899158	0.893791
						0.832093	0.84361			0.928255	0.929478	0.854963	0.846597	0.81511	0.831236	0.854645	0.854782	0.974693	0.978395	0.898639	0.897472
						0.82998	0.857933			0.927987	0.923549	0.8547	0.852433	0.814921	0.82776	0.854158	0.855309	0.974363	0.980791	0.898098	0.893172
						0.829026	0.879857			0.927763	0.927266	0.854338	0.854151	0.814692	0.831071	0.853695	0.856954	0.974172	0.97836	0.898106	0.892515
						0.828118	0.853227			0.927647	0.925618	0.854152	0.848429	0.814438	0.828975	0.853443	0.854655	0.974121	0.977305	0.897499	0.895979
						0.82724	0.847299			0.927704	0.922837	0.853906	0.847475	0.81436	0.823582	0.853203	0.850978	0.974047	0.977476	0.897013	0.895145
						0.826373	0.84533			0.928568	0.925226	0.853461	0.850031	0.814228	0.832427	0.852883	0.852339	0.97391	0.976728	0.896947	0.895163
						0.824604	0.863692			0.929311	0.929219	0.853636	0.850786	0.814054	0.832596	0.8523	0.852892	0.973931	0.973991	0.896414	0.892982
						0.823677	0.874412			0.930104	0.927104	0.853154	0.851771	0.813908	0.82615	0.851944	0.85286	0.973905	0.9813	0.89593	0.893989
						0.822711	0.852044			0.931255	0.92512	0.85283	0.854214	0.813835	0.825977	0.851415	0.857322	0.973842	0.979669	0.89591	0.895745
						0.821697	0.846514			0.928171	0.931688	0.852645	0.846958	0.813701	0.825298	0.851043	0.848781	0.973778	0.976101	0.895346	0.892302
						0.82063	0.840498			0.927088	0.922551	0.852392	0.853167	0.813356	0.826943	0.850645	0.849822	0.973788	0.973297	0.89479	0.892819
						0.818308	0.857174			0.926898	0.926015	0.852339	0.845859	0.813392	0.826423	0.850111	0.848483	0.973714	0.977873	0.894805	0.893357
						0.817081	0.87032			0.926863	0.929852	0.85208	0.850674	0.81325	0.826176	0.849874	0.849823	0.973798	0.97647	0.894247	0.889313
						0.815852	0.852103			0.926914	0.925156	0.85174	0.849461	0.813124	0.826427	0.849405	0.848953	0.973854	0.977196	0.893672	0.890993
						0.814656	0.834972			0.926982	0.923874	0.851411	0.853242	0.812899	0.825856	0.84909	0.846983	0.974001	0.975867	0.89365	0.890919
						0.813528	0.83557			0.926917	0.916631	0.851283	0.84822	0.812833	0.828245	0.848705	0.848382	0.974012	0.980201	0.89305	0.895724
						0.811597	0.851883			0.926751	0.927657	0.851041	0.851224	0.812717	0.828767	0.848333	0.846717	0.973711	0.979774	0.89251	0.888657
						0.810797	0.866113			0.92654	0.930395	0.850809	0.851492	0.812421	0.827757	0.848044	0.846514	0.973634	0.978896	0.892542	0.890345
						0.810069	0.846846			0.92632	0.930436	0.850624	0.843797	0.812293	0.829537	0.847638	0.848555	0.973428	0.979709	0.892007	0.892268
						0.809381	0.849644			0.926128	0.916166	0.850403	0.84891	0.812008	0.830939	0.847232	0.847929	0.973393	0.975301	0.891996	0.891219
						0.807248	0.852862			0.925956	0.921376	0.850286	0.844194	0.812003	0.824083	0.846667	0.845774	0.973331	0.976983	0.89114	0.888558
						0.806436	0.869778			0.925949	0.920732	0.850028	0.845734	0.811792	0.826699	0.846285	0.847281	0.9734	0.978485	0.890865	0.890082
						0.80556	0.851602			0.925913	0.917331	0.849853	0.844358	0.81168	0.828153	0.846034	0.844921	0.973528	0.975015	0.890319	0.892167
						0.804616	0.843051			0.92502	0.917579	0.849551	0.844917	0.811552	0.824777	0.845927	0.842422	0.973591	0.979324	0.890337	0.8928
						0.80132	0.842554			0.92441	0.916539	0.849307	0.843887	0.811476	0.824215	0.845857	0.842512	0.972944	0.977254	0.890053	0.890064
						0.800051	0.886621			0.923761	0.921775	0.849059	0.846463	0.811295	0.822822	0.845314	0.843867	0.973469	0.976351	0.889462	0.889015
						0.79869	0.845078			0.923166	0.909907	0.84885	0.844108	0.810993	0.827161	0.844697	0.844618	0.972903	0.979605	0.888885	0.891741
										0.922715	0.912163	0.848625	0.842616	0.810954	0.82478	0.844376	0.84667	0.973273	0.978631	0.88892	0.891648
										0.922579	0.90498	0.848444	0.84257	0.810761	0.822714	0.843985	0.840409	0.972994	0.976461	0.888321	0.890116
										0.922878	0.919043	0.848253	0.846185	0.810688	0.819973	0.843815	0.840818	0.972463	0.977422	0.887808	0.886683
										0.923286	0.920905	0.848207	0.846647	0.810443	0.824493	0.843472	0.842401	0.972785	0.9775	0.887829	0.888635
										0.923697	0.923379	0.847771	0.845534	0.810232	0.82432	0.843129	0.842391	0.972766	0.976581	0.887313	0.88812
										0.924113	0.923116	0.847597	0.845491	0.810081	0.823959	0.842933	0.840245	0.972602	0.975742	0.886675	0.886644
										0.924055	0.92234	0.847321	0.843629	0.810155	0.82843	0.842279	0.84169	0.972673	0.976258	0.886691	0.886029
										0.92387	0.916458	0.847354	0.858114	0.809783	0.827969	0.841981	0.844368	0.972632	0.976806	0.886149	0.888595
										0.923603	0.924953	0.846817	0.845896	0.809579	0.820084	0.841635	0.838825	0.972538	0.975254	0.886123	0.890961
										0.923298	0.917108	0.846555	0.843131	0.80943	0.825621	0.841774	0.837479	0.972337	0.974431	0.885509	0.890449
										0.922749	0.92217	0.846424	0.840397	0.809373	0.816608	0.841033	0.839566	0.972466	0.975379	0.884945	0.886812
										0.92257	0.91547	0.846297	0.842173	0.809191	0.822867	0.840568	0.840977	0.972331	0.976083	0.884722	0.888281
										0.922485	0.912181	0.845943	0.847984	0.809055	0.822227	0.840397	0.840844	0.972414	0.975705	0.884429	0.888195
										0.922514	0.920677	0.84582	0.840294	0.808907	0.823138	0.84003	0.837997	0.972426	0.975263	0.883926	0.886653
										0.922678	0.927443	0.845548	0.842222	0.808608	0.827372	0.839156	0.843317	0.971843	0.976042	0.883909	0.886136
										0.923482	0.917121	0.845407	0.844768	0.808531	0.824963	0.83913	0.836442	0.972527	0.976621	0.883367	0.888101
										0.924054	0.924755	0.845162	0.840842	0.80829	0.824535	0.838258	0.836474	0.972529	0.976361	0.882781	0.887586
										0.924629	0.918378	0.845007	0.834983	0.808192	0.824084	0.837946	0.833732	0.972446	0.975748	0.882801	0.886124
										0.925244	0.91206	0.844791	0.838358	0.808022	0.823284	0.837737	0.83546	0.971944	0.978458	0.882233	0.884722
										0.922602	0.923248	0.844612	0.838919	0.807936	0.823664	0.835991	0.851484	0.972021	0.977277	0.881681	0.887264
										0.921583	0.909446	0.844395	0.842302	0.807767	0.818664	0.83736	0.833751	0.971993	0.973035	0.88162	0.889464
										0.921328	0.920732	0.844189	0.835842	0.807618	0.819194	0.836828	0.835425	0.971963	0.975961	0.8811	0.883976
										0.921188	0.915756	0.843902	0.837846	0.807474	0.813582	0.836305	0.83699	0.972062	0.974948	0.881085	0.88558
										0.921118	0.918715	0.843751	0.836325	0.807264	0.823197	0.836345	0.830858	0.971918	0.973791	0.88054	0.885734
										0.921071	0.916636	0.843586	0.838716	0.80699	0.819672	0.8356	0.83349	0.972099	0.975167	0.88001	0.883991
										0.920871	0.91901	0.843331	0.842737	0.806964	0.821539	0.835387	0.832543	0.972119	0.976188	0.879447	0.883551
										0.920696	0.92089	0.8431	0.843682	0.806845	0.82313	0.834877	0.836618	0.972035	0.975943	0.879152	0.885742
										0.920498	0.920368	0.842831	0.843492	0.806832	0.814068	0.834897	0.830999	0.971942	0.975202	0.879176	0.883997
										0.920301	0.916151	0.842919	0.839029	0.806662	0.819601	0.834352	0.829562	0.971993	0.973782	0.87862	0.883913
										0.920127	0.914179	0.842477	0.839261	0.806519	0.814884	0.833956	0.834507	0.971368	0.974119	0.878036	0.882782
										0.919936	0.91173	0.842127	0.843752	0.806271	0.816947	0.833797	0.829712	0.971484	0.974649	0.877981	0.88298
										0.919924	0.905823	0.841831	0.833022	0.806128	0.817559	0.833236	0.830822	0.971309	0.977895	0.877728	0.883886
										0.919943	0.917018	0.841604	0.834006	0.806008	0.815286	0.833099	0.826354	0.971371	0.97463	0.877159	0.881887
										0.919975	0.912139	0.841377	0.836662	0.805935	0.819833	0.832584	0.833806	0.971356	0.973795	0.876632	0.880217
										0.920001	0.910001	0.841172	0.832644	0.805774	0.819614	0.832206	0.829211	0.97127	0.971376	0.876107	0.883746
										0.919973	0.918168	0.84105	0.830466	0.805592	0.820504	0.83156	0.831415	0.971128	0.971843	0.876125	0.883926
										0.919912	0.907084	0.840744	0.829415	0.805352	0.82244	0.83164	0.829443	0.971164	0.973038	0.875566	0.880832
										0.919815	0.908305	0.840534	0.83098	0.805271	0.819344	0.831127	0.83401	0.971083	0.970739	0.875018	0.881193
										0.919679	0.916441	0.840352	0.829885	0.805057	0.81896	0.830825	0.82508	0.971007	0.97702	0.874761	0.882453
										0.91928	0.915366	0.840111	0.836267	0.804929	0.82186	0.830342	0.827423	0.970981	0.975032	0.874196	0.879414
										0.919042	0.908318	0.839869	0.831824	0.804768	0.822106	0.830111	0.826488	0.970935	0.974812	0.874167	0.879397
										0.918814	0.914048	0.83963	0.828199	0.804499	0.816776	0.829597	0.828911	0.970609	0.976586	0.873624	0.880919
										0.918624	0.906015	0.839431	0.831684	0.804554	0.825742	0.82949	0.82689	0.970847	0.973228	0.87367	0.879685
										0.91846	0.910388	0.839233	0.837042	0.804415	0.822063	0.82882	0.827446	0.970463	0.974604	0.873111	0.877481
										0.91848	0.911096	0.839033	0.831574	0.804194	0.816421	0.829004	0.823725	0.970737	0.974451	0.872527	0.87719
										0.918528	0.906894	0.838872	0.832303	0.804181	0.812225	0.828541	0.827119	0.970828	0.975847	0.872531	0.877828
										0.918569	0.906546	0.838682	0.828171	0.80394	0.812978	0.828285	0.826611	0.970647	0.974247	0.871959	0.880156
										0.918571	0.903508	0.838497	0.826065	0.803808	0.819612	0.828013	0.820628	0.970479	0.973506	0.871438	0.878158
										0.918338	0.913923	0.838252	0.83332	0.803659	0.812416	0.827736	0.824432	0.970531	0.974455	0.871156	0.879386
										0.918129	0.913325	0.838072	0.832795	0.803509	0.817592	0.82716	0.823783	0.970469	0.972883	0.871129	0.877627
										0.917932	0.913474	0.837874	0.836047	0.803299	0.819296	0.826825	0.825092	0.97033	0.975101	0.870515	0.879794
										0.917805	0.916582	0.837639	0.833522	0.803279	0.819871	0.826343	0.820754	0.970553	0.974649	0.870543	0.879601
										0.917808	0.911802	0.837398	0.832274	0.803186	0.813586	0.825995	0.821524	0.970374	0.975915	0.869984	0.879752
										0.918412	0.911756	0.83748	0.8344	0.803084	0.815213	0.825842	0.818567	0.970154	0.974525	0.869466	0.877345
										0.918967	0.913545	0.837016	0.829214	0.802912	0.815512	0.825311	0.823079	0.970514	0.972105	0.869436	0.877658
										0.919559	0.915361	0.836634	0.823873	0.802798	0.815238	0.825199	0.82371	0.97067	0.971936	0.868903	0.880149
										0.920219	0.910858	0.836318	0.835082	0.802763	0.824548	0.824743	0.823937	0.970727	0.976453	0.868324	0.877783
										0.917222	0.909671	0.836209	0.82708	0.802454	0.820119	0.8243	0.823295	0.970677	0.9761	0.868072	0.875693
										0.915963	0.908526	0.835992	0.824373	0.802231	0.823842	0.82404	0.820903	0.970415	0.974254	0.867769	0.87776
										0.915595	0.908286	0.835747	0.824905	0.802004	0.814532	0.823683	0.818523	0.97016	0.97305	0.867447	0.879151
										0.915354	0.904726	0.835557	0.826509	0.801859	0.813686	0.823229	0.818168	0.969802	0.974223	0.867149	0.877428
										0.915202	0.900747	0.835275	0.827411	0.801694	0.823448	0.82566	0.817895	0.969848	0.970533	0.86657	0.878185
										0.915097	0.915413	0.835004	0.832956	0.801553	0.821443	0.824809	0.815641	0.969718	0.974535	0.866614	0.874884
										0.914878	0.914024	0.834765	0.832546	0.801372	0.821144	0.823618	0.817827	0.969528	0.967515	0.866015	0.876141
										0.91473	0.904147	0.834596	0.828673	0.801117	0.81782	0.82306	0.815739	0.969315	0.971381	0.865476	0.876534
										0.914561	0.907173	0.834337	0.824188	0.800957	0.816037	0.82227	0.816633	0.969616	0.97433	0.865465	0.876375
										0.914379	0.898774	0.834176	0.827954	0.800956	0.815488	0.821487	0.814316	0.969496	0.96889	0.864925	0.875863
										0.913817	0.910085	0.833948	0.828181	0.800681	0.815129	0.820765	0.818113	0.969288	0.973269	0.864924	0.87525
										0.913658	0.903316	0.833734	0.823585	0.800605	0.811179	0.820373	0.8132	0.969393	0.976443	0.864362	0.878062
										0.91354	0.897053	0.833425	0.83229	0.8007	0.815959	0.820104	0.814786	0.969436	0.972494	0.863865	0.879576
										0.913481	0.903085	0.833268	0.831113	0.800431	0.808612	0.819721	0.813149	0.969407	0.972408	0.863296	0.873487
										0.913603	0.904373	0.833057	0.823503	0.800288	0.811666	0.819505	0.814584	0.969393	0.969896	0.863335	0.874188
										0.913758	0.901204	0.832874	0.82734	0.800195	0.818641	0.818889	0.812166	0.969383	0.973038	0.862785	0.871731
										0.913918	0.892911	0.832546	0.826291	0.800079	0.817327	0.818207	0.814069	0.969267	0.973097	0.862227	0.873092
										0.914042	0.901467	0.832303	0.823589	0.799912	0.814859	0.818525	0.812022	0.969097	0.976511	0.86224	0.873738
										0.914084	0.907375	0.832192	0.821182	0.799893	0.816514	0.817955	0.808411	0.968831	0.972967	0.861684	0.874097
										0.913765	0.910138	0.831866	0.825678	0.799699	0.819257	0.817699	0.811718	0.969054	0.971569	0.861712	0.875005
										0.913429	0.901275	0.831688	0.821765	0.799504	0.815642	0.816754	0.810541	0.968911	0.975166	0.861389	0.871183
										0.91306	0.905547	0.831776	0.829239	0.799411	0.812012	0.816385	0.809116	0.968641	0.974675	0.860857	0.87218
										0.912727	0.9034	0.831357	0.82135	0.799275	0.817549	0.816075	0.808901	0.969004	0.972984	0.86025	0.87162
										0.912427	0.893118	0.831049	0.817562	0.799101	0.80995	0.815788	0.808206	0.969038	0.97182	0.860306	0.872467
										0.91248	0.903566	0.830687	0.819724	0.798868	0.810163	0.815418	0.810613	0.968692	0.976163	0.859988	0.870707
										0.912612	0.905962	0.830516	0.817049	0.798702	0.815333	0.814906	0.810096	0.968868	0.97132	0.859425	0.872342
										0.912774	0.901574	0.830276	0.820825	0.798566	0.810617	0.814373	0.807818	0.968967	0.970641	0.858867	0.873049
										0.91292	0.908238	0.829999	0.820448	0.798458	0.817944	0.813953	0.805145	0.968761	0.973194	0.858845	0.871032
										0.912987	0.908764	0.829796	0.820842	0.79825	0.811715	0.813484	0.807318	0.968695	0.974848	0.858259	0.86862
										0.912925	0.910874	0.829626	0.816523	0.798123	0.81186	0.813083	0.807364	0.968551	0.970005	0.858253	0.869473
										0.912881	0.908808	0.829387	0.818306	0.797916	0.805706	0.812711	0.807552	0.968388	0.970554	0.857682	0.869873
										0.912919	0.915673	0.829156	0.818261	0.797862	0.810634	0.812312	0.80555	0.968445	0.972486	0.857149	0.872609
										0.913104	0.913569	0.828938	0.821809	0.797728	0.811359	0.811912	0.805543	0.968208	0.973161	0.857177	0.871852
										0.914143	0.91425	0.828672	0.816885	0.797636	0.807599	0.811538	0.806782	0.968286	0.973792	0.856616	0.869188
										0.914948	0.914691	0.828464	0.819565	0.797443	0.806185	0.811236	0.804705	0.967821	0.971936	0.856022	0.869335
										0.9158	0.912856	0.828265	0.819891	0.797328	0.811761	0.810894	0.80528	0.968133	0.972742	0.856028	0.870478
										0.917435	0.915429	0.828042	0.822494	0.796733	0.812721	0.810573	0.804078	0.967822	0.970321	0.855476	0.865024
										0.915099	0.910937	0.827883	0.816888	0.797019	0.813387	0.809902	0.804286	0.967553	0.973281	0.855463	0.866811
										0.914074	0.91614	0.827626	0.817231	0.796999	0.807699	0.809658	0.803294	0.967699	0.972022	0.854884	0.866932
										0.913805	0.914275	0.827375	0.81942	0.796828	0.803109	0.809393	0.802377	0.967453	0.970094	0.854353	0.870267
										0.913652	0.914948	0.827143	0.817857	0.796659	0.807827	0.809151	0.802764	0.967475	0.97155	0.854352	0.869714
										0.913577	0.912192	0.826941	0.819099	0.796476	0.809543	0.808538	0.801041	0.967946	0.970529	0.853833	0.86482
										0.91354	0.91607	0.826675	0.819329	0.79641	0.813431	0.808678	0.802583	0.968289	0.971784	0.853245	0.867758
										0.913426	0.914703	0.826499	0.816903	0.796387	0.806964	0.808184	0.806826	0.968808	0.977624	0.853258	0.867689
										0.913312	0.916045	0.826283	0.816366	0.796045	0.806959	0.807864	0.802987	0.968655	0.97504	0.852731	0.861979
										0.91316	0.911078	0.826057	0.814031	0.79574	0.815862	0.807523	0.802763	0.968598	0.975293	0.852199	0.863436
										0.912973	0.910497	0.826115	0.817759	0.795719	0.807596	0.807556	0.801005	0.968097	0.966714	0.852207	0.862481
										0.912752	0.915029	0.825703	0.812937	0.795524	0.812174	0.807029	0.801046	0.968605	0.97447	0.851634	0.867899
										0.91222	0.921278	0.825394	0.819772	0.795573	0.806322	0.807057	0.802042	0.968002	0.969371	0.851115	0.857329
										0.91192	0.913403	0.825101	0.811931	0.795561	0.814427	0.806776	0.802925	0.967808	0.9734	0.850589	0.863572
										0.91161	0.915149	0.824828	0.811391	0.795203	0.801526	0.806178	0.799213	0.96848	0.973514	0.850587	0.862109
										0.9113	0.913687	0.824622	0.810279	0.795063	0.809172	0.805673	0.800308	0.968674	0.969643	0.850308	0.855881
										0.910715	0.908966	0.824272	0.810974	0.794841	0.80622	0.805107	0.80116	0.968505	0.970411	0.849483	0.856115
										0.910433	0.911121	0.82407	0.810248	0.794752	0.803652	0.804769	0.803401	0.968682	0.97662	0.848845	0.86096
										0.910137	0.911265	0.823726	0.822475	0.794704	0.81676	0.804227	0.801784	0.968702	0.969093	0.848882	0.864842
										0.909811	0.90878	0.823623	0.809511	0.794482	0.810852	0.803959	0.797378	0.96851	0.971567	0.848616	0.858164
										0.909437	0.913109	0.823389	0.818578	0.794228	0.811744	0.804237	0.798534	0.968492	0.971293	0.848331	0.859875
										0.908488	0.908915	0.82319	0.813208	0.794145	0.808587	0.803189	0.798659	0.968678	0.973485	0.847735	0.856917
										0.907914	0.907338	0.822952	0.810412	0.794085	0.802147	0.802681	0.796192	0.967919	0.974552	0.847522	0.863892
										0.907296	0.903902	0.82284	0.810386	0.793943	0.796328	0.802302	0.796115	0.968222	0.971123	0.847226	0.855813
										0.906651	0.903175	0.822549	0.816518	0.793718	0.801263	0.801778	0.797392	0.967465	0.972635	0.846673	0.855494
										0.905355	0.901319	0.822325	0.816675	0.793614	0.798933	0.801204	0.797419	0.967523	0.976372	0.846639	0.855203
										0.904712	0.896742	0.822069	0.816371	0.793438	0.806256	0.801209	0.79527	0.967345	0.975497	0.846044	0.854687
										0.904063	0.898298	0.821865	0.818143	0.793408	0.803599	0.800656	0.798787	0.967609	0.976213	0.845563	0.854165
										0.903401	0.898405	0.821618	0.810883	0.793166	0.807792	0.800275	0.793332	0.967092	0.975687	0.845572	0.854372
										0.902716	0.902843	0.821455	0.813998	0.793019	0.806201	0.79986	0.79384	0.967359	0.969479	0.845001	0.854404
										0.901259	0.899519	0.821217	0.812783	0.792836	0.811248	0.799591	0.795616	0.967178	0.971117	0.844459	0.854748
										0.900551	0.891487	0.82101	0.808403	0.792775	0.803802	0.799199	0.792834	0.96731	0.969914	0.844163	0.853223
										0.899949	0.890369	0.820736	0.813315	0.792502	0.803059	0.798909	0.792558	0.96665	0.972246	0.843918	0.8542
										0.899525	0.896305	0.82052	0.813209	0.792482	0.803419	0.798252	0.793876	0.966759	0.972302	0.843301	0.852749
										0.899351	0.898628	0.820288	0.807355	0.792399	0.803557	0.797938	0.793183	0.966844	0.972333	0.843323	0.85829
										0.900006	0.896678	0.820321	0.818526	0.792117	0.806049	0.798032	0.788775	0.967148	0.972316	0.842795	0.854499
										0.900751	0.900166	0.819939	0.811002	0.792059	0.802505	0.797484	0.792501	0.96696	0.971758	0.842241	0.850794
										0.901579	0.901163	0.819503	0.812998	0.791859	0.806003	0.79706	0.790357	0.966624	0.973403	0.842272	0.853111
										0.902648	0.890488	0.819305	0.807043	0.791696	0.804355	0.796495	0.790011	0.966758	0.974157	0.841714	0.853256
										0.898532	0.9022	0.818955	0.809072	0.791578	0.802153	0.796125	0.791695	0.966768	0.971472	0.841699	0.852516
										0.896706	0.882563	0.818777	0.807595	0.79148	0.807858	0.795969	0.78991	0.96664	0.970113	0.841177	0.851567
										0.896131	0.89125	0.818553	0.808107	0.791173	0.801651	0.795526	0.789717	0.966343	0.975142	0.840624	0.851199
										0.895723	0.894533	0.818321	0.807787	0.79126	0.800831	0.795272	0.792255	0.966541	0.97048	0.840564	0.850706
										0.895433	0.901774	0.818106	0.808967	0.79109	0.802507	0.794875	0.790817	0.966715	0.971536	0.84003	0.850457
										0.895209	0.893517	0.817861	0.807709	0.790902	0.805215	0.794971	0.789972	0.966655	0.967835	0.839798	0.851178
										0.894762	0.886722	0.817604	0.804678	0.790689	0.800821	0.794878	0.788488	0.96699	0.969029	0.839276	0.847714
										0.894119	0.889612	0.817285	0.809485	0.790455	0.792771	0.794052	0.786885	0.967173	0.970612	0.839062	0.850797
										0.893683	0.890377	0.817041	0.803353	0.790448	0.800885	0.793751	0.78543	0.967199	0.968353	0.838953	0.849569
										0.893148	0.88403	0.816848	0.804322	0.790376	0.797572	0.793377	0.78749	0.966504	0.970136	0.838416	0.852042
										0.891731	0.88175	0.816618	0.798277	0.790341	0.806974	0.792868	0.788894	0.966332	0.973697	0.837803	0.848886
										0.890864	0.887628	0.816436	0.807379	0.789997	0.811851	0.793002	0.78963	0.966551	0.972884	0.837816	0.848683
										0.889932	0.88724	0.816208	0.802982	0.789978	0.793591	0.79276	0.791209	0.965756	0.97135	0.837273	0.849062
										0.888967	0.880017	0.815895	0.798196	0.789828	0.80835	0.792493	0.787572	0.966294	0.971551	0.837312	0.846829
										0.887057	0.874846	0.815708	0.804093	0.789692	0.809214	0.792186	0.786435	0.96609	0.969868	0.836712	0.847662
										0.886137	0.877739	0.815447	0.800393	0.789357	0.812897	0.791763	0.784982	0.965662	0.968187	0.836183	0.846354
										0.885229	0.881782	0.815303	0.806505	0.789543	0.805101	0.791254	0.785177	0.965851	0.96738	0.836188	0.848318
										0.884326	0.878299	0.815096	0.804258	0.789303	0.808997	0.790921	0.786032	0.965459	0.966523	0.835611	0.849737
										0.88342	0.877046	0.814785	0.806163	0.789106	0.795268	0.790651	0.784844	0.965572	0.969813	0.835578	0.849364
										0.880626	0.875111	0.814573	0.807761	0.789106	0.799511	0.790209	0.786247	0.964821	0.969325	0.835069	0.844927
										0.879706	0.870557	0.814358	0.805241	0.788936	0.798989	0.789885	0.783731	0.964946	0.973034	0.834986	0.846476
										0.878824	0.871165	0.814448	0.80533	0.788769	0.795434	0.789667	0.784952	0.965312	0.971364	0.834523	0.846116
										0.876515	0.881399	0.813997	0.804328	0.788608	0.798612	0.789063	0.788912	0.965481	0.971362	0.834513	0.845942
										0.875773	0.86953	0.813638	0.802413	0.788488	0.799937	0.788779	0.782725	0.965026	0.97155	0.833925	0.847063
										0.874971	0.874713	0.81341	0.805691	0.788844	0.809313	0.789053	0.786697	0.964581	0.970405	0.833963	0.847439
										0.850799	0.87092	0.813135	0.802099	0.788514	0.803279	0.788396	0.784125	0.965295	0.970416	0.833401	0.845141
										0.849907	0.866848	0.812827	0.805639	0.788165	0.800503	0.791924	0.779556	0.964811	0.974177	0.832825	0.846575
										0.847097	0.863638	0.812591	0.802255	0.788018	0.804421	0.790587	0.782317	0.96532	0.972502	0.832806	0.845325
												0.81238	0.80115	0.787822	0.79488	0.78983	0.779291	0.965372	0.969027	0.832395	0.845657
												0.812027	0.802826	0.787735	0.802584	0.788706	0.776823	0.964808	0.968924	0.832307	0.842471
												0.811775	0.804743	0.787559	0.805526	0.787635	0.782106	0.964548	0.970167	0.83175	0.843866
												0.811587	0.797586	0.787354	0.803002	0.787233	0.779127	0.964649	0.96827	0.831735	0.842672
												0.811439	0.794478	0.787368	0.802347	0.786815	0.780288	0.964565	0.974754	0.83124	0.843483
												0.811098	0.800294	0.787097	0.803323	0.78609	0.781436	0.96459	0.968236	0.830612	0.842396
												0.810846	0.797652	0.787123	0.800312	0.785296	0.783841	0.964879	0.967539	0.830632	0.841515
												0.810609	0.805412	0.786875	0.795075	0.784979	0.77932	0.964543	0.971867	0.830434	0.842022
												0.810435	0.796521	0.786759	0.803875	0.784401	0.781421	0.964279	0.969423	0.829827	0.839175
												0.810214	0.794199	0.786584	0.794738	0.784119	0.779887	0.965014	0.971386	0.829238	0.841953
												0.80998	0.791489	0.78651	0.79454	0.783665	0.778314	0.964983	0.973011	0.829309	0.840145
												0.809724	0.799774	0.786285	0.794766	0.783364	0.777253	0.964657	0.975333	0.828778	0.840896
												0.809522	0.800696	0.786159	0.798192	0.782892	0.777514	0.964589	0.971217	0.828763	0.841547
												0.80921	0.797057	0.785955	0.797011	0.782436	0.777792	0.964007	0.971398	0.828142	0.841322
												0.808676	0.799792	0.785867	0.790873	0.782143	0.776116	0.964145	0.967892	0.827879	0.840739
												0.808492	0.795235	0.785718	0.791031	0.781926	0.77592	0.963573	0.973715	0.827868	0.839882
												0.808202	0.794098	0.785525	0.800258	0.781803	0.775611	0.96381	0.971724	0.827343	0.839919
												0.8083	0.801255	0.785286	0.792733	0.781081	0.77785	0.963859	0.971327	0.826769	0.83984
												0.807744	0.80136	0.785242	0.798284	0.780874	0.774881	0.963276	0.97371	0.826793	0.838273
												0.807362	0.796663	0.785079	0.796884	0.780484	0.77769	0.963853	0.965718	0.826243	0.838107
												0.807167	0.798571	0.785063	0.79257	0.78018	0.775359	0.963311	0.965734	0.825924	0.838684
												0.806786	0.796364	0.784912	0.79396	0.779755	0.776323	0.963417	0.969727	0.825626	0.837167
												0.806583	0.797434	0.784815	0.793533	0.779697	0.77562	0.963217	0.972683	0.825356	0.83826
												0.806208	0.795881	0.78473	0.801761	0.779445	0.77684	0.963758	0.973741	0.825115	0.838327
												0.80584	0.795494	0.784661	0.794322	0.779481	0.773902	0.963134	0.969847	0.824555	0.838089
												0.805701	0.793258	0.7845	0.790852	0.779034	0.77375	0.963009	0.968044	0.824582	0.8368
												0.805478	0.789418	0.78432	0.794787	0.778374	0.774117	0.962805	0.971044	0.823998	0.835503
												0.805263	0.793065	0.784265	0.793361	0.778277	0.770288	0.962718	0.961554	0.823745	0.837362
												0.804938	0.792775	0.784089	0.780985	0.777473	0.776773	0.963368	0.970784	0.823408	0.837391
												0.80469	0.789005	0.783839	0.792459	0.777381	0.773988	0.96275	0.964288	0.823415	0.835851
												0.8044	0.786381	0.783883	0.791575	0.777042	0.774142	0.962727	0.968448	0.8229	0.834703
												0.804106	0.793541	0.783579	0.782806	0.776942	0.77161	0.96249	0.96839	0.8229	0.833547
												0.803873	0.786006	0.783429	0.791308	0.776549	0.773965	0.961966	0.971737	0.82235	0.836241
												0.803656	0.787675	0.783449	0.790172	0.776489	0.771055	0.962211	0.961504	0.821753	0.835625
												0.803443	0.79711	0.783114	0.791293	0.776196	0.770428	0.962715	0.968256	0.82152	0.832808
												0.803137	0.787889	0.783142	0.787126	0.775817	0.774967	0.96273	0.968521	0.821482	0.832632
												0.802871	0.797673	0.783125	0.799543	0.775423	0.772298	0.962603	0.968906	0.82089	0.833548
												0.80262	0.797803	0.782728	0.795568	0.774501	0.774761	0.962329	0.964733	0.820403	0.834365
												0.802369	0.79359	0.78268	0.801784	0.774681	0.772731	0.962433	0.96781	0.820431	0.83419
												0.802177	0.798399	0.782551	0.790864	0.774145	0.769487	0.962557	0.964503	0.819798	0.83246
												0.801895	0.795796	0.782326	0.791272	0.773953	0.767672	0.962245	0.968746	0.819305	0.828845
												0.801651	0.792947	0.782203	0.790108	0.773513	0.77307	0.962477	0.965665	0.81941	0.829119
												0.801651	0.805204	0.782048	0.789342	0.773619	0.76797	0.962119	0.966842	0.818771	0.829912
												0.801231	0.796551	0.781929	0.790218	0.773159	0.767785	0.962166	0.967466	0.81878	0.828725
												0.800932	0.786665	0.78181	0.789275	0.772547	0.768744	0.961695	0.963929	0.818196	0.829469
												0.800591	0.787717	0.78172	0.786828	0.772317	0.768311	0.961612	0.968549	0.818242	0.829393
												0.800387	0.78523	0.781878	0.79586	0.771878	0.769283	0.961532	0.969399	0.81766	0.832612
												0.800125	0.790342	0.781673	0.786843	0.771764	0.768263	0.961226	0.96289	0.817655	0.832319
												0.799788	0.79327	0.781349	0.794289	0.771879	0.76848	0.961248	0.96528	0.817127	0.828717
												0.799472	0.792737	0.781303	0.791736	0.771148	0.768339	0.961133	0.967108	0.817094	0.827592
												0.799238	0.795448	0.781134	0.790722	0.771229	0.766646	0.961319	0.967959	0.816504	0.829737
												0.798942	0.79009	0.781052	0.793042	0.770517	0.765285	0.961014	0.967657	0.815968	0.828257
												0.798813	0.789941	0.780771	0.793215	0.769599	0.767615	0.960743	0.964661	0.815982	0.826392
												0.798476	0.786274	0.780593	0.796548	0.7694	0.765609	0.961015	0.966171	0.815412	0.826789
												0.798077	0.790083	0.780603	0.792062	0.768627	0.770654	0.961098	0.966984	0.815424	0.827517
												0.797935	0.790029	0.78047	0.790054	0.768936	0.768593	0.961331	0.96191	0.814896	0.826894
												0.797588	0.787743	0.78033	0.795193	0.768022	0.763412	0.960735	0.966071	0.81432	0.826216
												0.797364	0.796002	0.779975	0.79014	0.767558	0.76504	0.960666	0.962703	0.814255	0.825862
												0.797249	0.789579	0.780019	0.793682	0.767153	0.766011	0.960138	0.960613	0.813767	0.825861
												0.796831	0.796172	0.779983	0.791489	0.76681	0.764889	0.960391	0.961321	0.813751	0.826212
												0.796649	0.789543	0.779822	0.791521	0.766371	0.762003	0.960094	0.962671	0.813482	0.826951
												0.796353	0.787106	0.779635	0.795672	0.766006	0.764501	0.960285	0.965613	0.812934	0.824726
												0.79608	0.798014	0.779531	0.797616	0.765736	0.761322	0.959832	0.962707	0.812622	0.824282
												0.795924	0.783051	0.779363	0.790837	0.765299	0.761764	0.960566	0.965567	0.812383	0.824624
												0.795643	0.790396	0.779346	0.785017	0.764881	0.760215	0.960455	0.970335	0.812056	0.824148
												0.795554	0.796459	0.779125	0.792257	0.764669	0.76058	0.960411	0.963933	0.811518	0.823018
												0.795232	0.786387	0.779013	0.788768	0.764276	0.761432	0.960235	0.964547	0.811536	0.823857
												0.795102	0.794503	0.778914	0.787947	0.763844	0.763325	0.960452	0.964446	0.810981	0.82355
												0.794687	0.790778	0.778947	0.795267	0.763848	0.761206	0.959885	0.967975	0.810973	0.823673
												0.794366	0.789198	0.778724	0.805215	0.763211	0.760118	0.960039	0.967629	0.81042	0.82196
												0.793921	0.788952	0.778594	0.783354	0.763115	0.758524	0.960041	0.96374	0.80989	0.82205
												0.793736	0.791813	0.778501	0.78372	0.762643	0.761095	0.959967	0.965168	0.809887	0.822373
												0.793532	0.785076	0.778291	0.784297	0.762301	0.759025	0.959656	0.966429	0.809348	0.820456
												0.793266	0.787629	0.778129	0.784688	0.761884	0.758294	0.9593	0.96429	0.808842	0.819797
												0.792969	0.791328	0.777986	0.788734	0.761645	0.759593	0.95941	0.962828	0.808908	0.818839
												0.792766	0.782363	0.777873	0.790078	0.761159	0.761189	0.959245	0.963005	0.808316	0.819715
												0.792544	0.783449	0.777613	0.793997	0.760784	0.758877	0.958835	0.966135	0.808226	0.820015
												0.792517	0.792504	0.777502	0.789821	0.760794	0.756976	0.958999	0.957429	0.807668	0.818694
												0.792282	0.781291	0.777396	0.78485	0.760821	0.755565	0.959072	0.962456	0.807689	0.819221
												0.791934	0.79414	0.777331	0.778043	0.761359	0.758898	0.958718	0.966477	0.807366	0.819418
												0.79174	0.789608	0.777028	0.787088	0.76052	0.763029	0.95868	0.967708	0.807333	0.819829
												0.791451	0.785822	0.777094	0.795209	0.7602	0.759923	0.958266	0.964652	0.806772	0.820142
												0.791288	0.784196	0.776829	0.787628	0.759889	0.759303	0.958705	0.965087	0.806229	0.817397
												0.790997	0.785263	0.776891	0.780238	0.75964	0.756614	0.958729	0.964976	0.806236	0.817409
												0.790711	0.784233	0.776601	0.783219	0.759674	0.755773	0.958629	0.964057	0.805673	0.818938
												0.790501	0.780853	0.776611	0.788937	0.75917	0.759176	0.958711	0.965859	0.805629	0.82048
												0.790313	0.78689	0.776323	0.78598	0.758932	0.760473	0.958283	0.961812	0.80507	0.818604
												0.790053	0.790139	0.776316	0.784854	0.75874	0.75411	0.957994	0.963978	0.805128	0.81798
												0.789752	0.786896	0.775989	0.782868	0.758214	0.755342	0.958026	0.965795	0.80455	0.816767
												0.789497	0.796133	0.775985	0.787758	0.757766	0.754862	0.957956	0.965915	0.804003	0.818815
												0.789278	0.793458	0.775773	0.783693	0.757335	0.75592	0.957601	0.96083	0.803999	0.818868
												0.788979	0.78706	0.775734	0.783639	0.756931	0.756237	0.957868	0.963051	0.803416	0.818895
												0.788975	0.786721	0.775567	0.788272	0.756526	0.756436	0.958013	0.962994	0.803412	0.818658
												0.788414	0.790059	0.775433	0.787402	0.756614	0.753705	0.958072	0.964542	0.802869	0.815127
												0.787981	0.789424	0.775333	0.777656	0.756139	0.755636	0.957941	0.963915	0.802904	0.814446
												0.787805	0.787279	0.775263	0.782151	0.755609	0.754719	0.95859	0.959516	0.802319	0.815322
												0.787538	0.781105	0.775252	0.790294	0.759736	0.753615	0.958062	0.96395	0.801735	0.816074
												0.787222	0.791508	0.774994	0.777976	0.758838	0.751626	0.958147	0.966053	0.801787	0.817717
												0.787057	0.7837	0.774916	0.781014	0.757378	0.758217	0.958191	0.961513	0.801164	0.81381
												0.786644	0.788366	0.774695	0.791458	0.75687	0.753439	0.958207	0.963705	0.800642	0.814095
												0.786588	0.783635	0.774589	0.78913	0.756301	0.752051	0.957705	0.960422	1.07496	1.05977
												0.786341	0.787257	0.774459	0.780405	0.754959	0.75388	0.957706	0.962535	1.07323	1.05815
												0.786053	0.787282	0.774268	0.785845	0.754828	0.752398	0.957699	0.960952	1.07268	1.06115
												0.785797	0.787985	0.774218	0.78151	0.753845	0.751248	0.957047	0.965391	1.07261	1.05867
												0.785544	0.778248	0.774027	0.783773	0.753297	0.753578	0.957003	0.962778	1.07266	1.05707
												0.785287	0.78332	0.773935	0.786587	0.752659	0.751198	0.95671	0.963492	1.0727	1.05864
												0.78497	0.787872	0.773721	0.786418	0.752514	0.749617	0.95685	0.96062	1.07267	1.06245
												0.784883	0.774962	0.773636	0.791807	0.752058	0.753403	0.956342	0.96373	1.07217	1.0613
												0.784583	0.779414	0.773487	0.780222	0.751771	0.753162	0.954806	0.960256	1.07212	1.06184
												0.784337	0.777125	0.7733	0.784448	0.750951	0.749291	0.955461	0.962396	1.07156	1.06054
												0.784081	0.784002	0.773084	0.790273	0.750677	0.748178	0.954717	0.962836	1.07154	1.06165
												0.783914	0.783462	0.773003	0.775983	0.750003	0.749499	0.953593	0.959135	1.07153	1.06055
												0.783579	0.784474	0.772981	0.77732	0.750011	0.750076	0.955128	0.96186	1.07155	1.0618
												0.783553	0.784146	0.772747	0.780443	0.749655	0.749334	0.954364	0.964026	1.07155	1.06127
												0.783252	0.785338	0.772632	0.779801	0.749878	0.747002	0.954876	0.960719	1.07153	1.0592
												0.783086	0.779439	0.77247	0.776577	0.749266	0.746648	0.954617	0.963595	1.07155	1.06118
												0.782781	0.78812	0.772557	0.787764	0.748706	0.749966	0.954889	0.958497	1.07154	1.0611
												0.782626	0.780011	0.772267	0.783137	0.748728	0.743948	0.954733	0.963838	1.07098	1.06132
												0.782346	0.787138	0.772235	0.773442	0.748129	0.744924	0.954468	0.963692	1.07102	1.05789
												0.781993	0.785203	0.77193	0.783163	0.747955	0.745246	0.953676	0.963046	1.07106	1.06193
												0.78175	0.771451	0.771914	0.788136	0.747481	0.748768	0.95416	0.959992	1.07043	1.06028
												0.781377	0.774137	0.771769	0.782025	0.74679	0.745924	0.954198	0.960177	1.07044	1.06231
												0.781143	0.778474	0.771664	0.784693	0.746787	0.746246	0.954215	0.961966	1.07048	1.05988
												0.780859	0.777167	0.771502	0.777307	0.746311	0.743702	0.954065	0.960483	1.07048	1.05883
												0.780557	0.783043	0.77144	0.778501	0.745779	0.74557	0.954398	0.959395	1.07044	1.0619
												0.78025	0.77976	0.771164	0.780684	0.745943	0.747216	0.954414	0.961977	1.06991	1.06043
												0.779987	0.778859	0.771099	0.778856	0.74535	0.745039	0.954252	0.957692	1.07001	1.05907
												0.779761	0.777587	0.771058	0.78478	0.745103	0.74716	0.954077	0.962172	1.06992	1.05857
												0.779485	0.775249	0.770951	0.789216	0.744852	0.744321	0.953955	0.959686	1.06992	1.05741
												0.779383	0.775024	0.770857	0.776118	0.744396	0.743991	0.954297	0.959332	1.06997	1.05939
												0.779035	0.778898	0.77062	0.781074	0.744142	0.745421	0.953081	0.961193	1.06989	1.06206
												0.778672	0.776039	0.770539	0.789121	0.744118	0.743715	0.953347	0.959216	1.06991	1.06032
												0.778353	0.77896	0.77042	0.779906	0.743457	0.743508	0.953434	0.959687	1.0699	1.06038
												0.778128	0.782817	0.770258	0.794323	0.74241	0.750957	0.953129	0.959631	1.0699	1.06171
												0.777939	0.773365	0.770248	0.789419	0.742858	0.743296	0.952909	0.960622	1.06989	1.0613
												0.777662	0.783597	0.770236	0.790025	0.742754	0.743117	0.953067	0.959509	1.06935	1.05973
												0.777356	0.788491	0.770049	0.783503	0.742268	0.740039	0.953036	0.962023	1.06932	1.05934
												0.776947	0.778196	0.769841	0.78655	0.742285	0.739082	0.952586	0.962123	1.06932	1.05975
												0.776835	0.775556	0.76962	0.776629	0.74143	0.740851	0.952502	0.962748	1.06931	1.05881
												0.776586	0.774267	0.769526	0.78186	0.741353	0.74023	0.952323	0.957073	1.06932	1.05955
												0.776354	0.773285	0.769337	0.779453	0.740989	0.740232	0.952337	0.95728	1.06932	1.05948
												0.776094	0.776214	0.769435	0.777656	0.740622	0.740115	0.952311	0.961128	1.06929	1.061
												0.775877	0.779913	0.769269	0.783188	0.740512	0.741868	0.952273	0.956973	1.06875	1.06272
												0.775464	0.783408	0.769053	0.773451	0.740176	0.741596	0.952016	0.960725	1.06876	1.0629
												0.775221	0.780022	0.768913	0.775974	0.740198	0.737281	0.95189	0.957965	1.06879	1.0624
												0.774812	0.785362	0.768825	0.784966	0.739905	0.742571	0.952138	0.958664	1.06881	1.06207
												0.774613	0.781449	0.768925	0.797626	0.73963	0.744041	0.952011	0.963954	1.06883	1.06017
												0.77435	0.778983	0.768638	0.786482	0.739028	0.736511	0.951401	0.960703	1.06881	1.06151
												0.77403	0.77059	0.768538	0.786119	0.738631	0.738082	0.951546	0.958503	1.06827	1.05957
												0.773752	0.779334	0.768232	0.775192	0.737841	0.740417	0.950821	0.961259	1.06826	1.05955
												0.773378	0.78085	0.767952	0.79043	0.738086	0.733753	0.951509	0.959743	1.06827	1.05924
												0.773132	0.779187	0.767913	0.778956	0.737689	0.73972	0.951458	0.959422	1.06825	1.0611
												0.772899	0.782365	0.767988	0.788105	0.737488	0.739667	0.951305	0.958077	1.06824	1.0629
												0.772642	0.778757	0.767859	0.776711	0.737044	0.738034	0.950985	0.96061	1.06824	1.06273
												0.772233	0.77815	0.76761	0.772338	0.736397	0.737638	0.951312	0.957943	1.06767	1.06169
												0.77205	0.778463	0.767475	0.770737	0.736052	0.739312	0.951252	0.961764	1.06767	1.0612
												0.771779	0.784354	0.767401	0.784364	0.735946	0.733183	0.95116	0.960328	1.06764	1.06129
												0.77151	0.773869	0.767223	0.779076	0.735631	0.734102	0.951025	0.959733	1.06766	1.06103
												0.771204	0.777451	0.767211	0.78705	0.735592	0.735183	0.950855	0.959497	1.06768	1.06045
												0.770888	0.777294	0.766973	0.780743	0.734992	0.732369	0.95098	0.958613	1.06768	1.06272
												0.770654	0.781692	0.76688	0.785243	0.734704	0.735241	0.950176	0.957108	1.06765	1.06004
												0.770473	0.774618	0.766669	0.780417	0.734363	0.733909	0.950275	0.959904	1.06766	1.06307
												0.770104	0.775089	0.76676	0.780249	0.734211	0.734046	0.950137	0.957932	1.06765	1.05951
												0.769922	0.772928	0.766502	0.780069	0.733854	0.737088	0.950011	0.956858	1.06713	1.06131
												0.7696	0.773603	0.766221	0.775865	0.733557	0.737065	0.949618	0.959315	1.06722	1.05898
												0.769289	0.777638	0.766363	0.773898	0.733308	0.734047	0.94944	0.960393	1.06713	1.06071
												0.769081	0.772062	0.76617	0.770701	0.733056	0.732753	0.949759	0.959025	1.06714	1.05956
												0.76833	0.775745	0.765816	0.776134	0.732519	0.73342	0.948987	0.957057	1.06714	1.06053
												0.767899	0.777749	0.765743	0.780755	0.732097	0.734194	0.949258	0.956309	1.06714	1.06087
												0.767688	0.770615	0.765744	0.772377	0.732007	0.731779	0.949328	0.95704	1.06718	1.06024
												0.767468	0.7663	0.765655	0.769073	0.731688	0.729986	0.949135	0.956892	1.06716	1.05999
												0.766962	0.77129	0.765537	0.786162	0.731238	0.734728	0.949142	0.953739	1.06713	1.05977
												0.766642	0.769934	0.765554	0.770683	0.731063	0.72973	0.949207	0.958271	1.06661	1.06058
												0.766308	0.771503	0.765221	0.773396	0.731485	0.7286	0.948938	0.956597	1.0666	1.06034
												0.763866	0.782021	0.76502	0.779926	0.730805	0.733019	0.948799	0.957263	1.06659	1.06016
												0.765854	0.783488	0.765155	0.767796	0.730059	0.732233	0.948308	0.950066	1.06657	1.0598
												0.765558	0.780678	0.765	0.772659	0.730049	0.731203	0.948297	0.958789	1.06662	1.06012
												0.765255	0.779964	0.764673	0.763958	0.729721	0.728265	0.94828	0.956957	1.06656	1.06045
												0.764916	0.776599	0.764571	0.780119	0.729466	0.728727	0.948205	0.958835	1.06657	1.05822
												0.76469	0.786086	0.764565	0.776186	0.729133	0.731102	0.948009	0.957108	1.0666	1.06063
												0.764439	0.776125	0.764475	0.774922	0.728585	0.730359	0.948157	0.95495	1.06655	1.06029
												0.764213	0.77695	0.764064	0.774073	0.728571	0.726753	0.947462	0.954508	1.06656	1.06002
												0.763963	0.768866	0.764004	0.775658	0.72938	0.732723	0.947786	0.957561	1.06599	1.062
												0.763585	0.775405	0.764058	0.765795	0.72831	0.728772	0.947562	0.955031	1.06602	1.06291
												0.763272	0.774963	0.763789	0.769713	0.727924	0.728752	0.947417	0.957056	1.06602	1.06027
												0.763132	0.773292	0.763723	0.769604	0.727334	0.728691	0.947968	0.948025	1.06602	1.05968
												0.762843	0.778782	0.763306	0.774006	0.72707	0.731081	0.947571	0.955175	1.06601	1.06177
												0.76252	0.778089	0.763446	0.766715	0.727125	0.727454	0.947505	0.954014	1.06601	1.06108
												0.762376	0.77066	0.763482	0.770057	0.72665	0.731836	0.947416	0.955849	1.06602	1.0609
												0.762015	0.770463	0.763284	0.780166	0.726117	0.731493	0.947078	0.954161	1.06598	1.06116
												0.761425	0.784786	0.763005	0.771522	0.725964	0.728965	0.946919	0.954846	1.06599	1.06065
												0.761234	0.762509	0.763053	0.761787	0.725467	0.725596	0.946767	0.955661	1.0655	1.06071
												0.760928	0.776379	0.762734	0.77247	0.725098	0.728866	0.946436	0.954231	1.06549	1.06083
												0.760616	0.766227	0.762677	0.775418	0.72532	0.730844	0.9459	0.951032	1.06549	1.05962
												0.760272	0.770313	0.76257	0.771581	0.729346	0.725245	0.945832	0.957694	1.06554	1.05865
												0.759877	0.769913	0.762439	0.781902	0.728478	0.725886	0.945352	0.953956	1.06551	1.06038
												0.759648	0.778889	0.762612	0.777035	0.727545	0.728362	0.945418	0.953456	1.0655	1.06147
												0.759358	0.774482	0.762302	0.773203	0.726175	0.728503	0.945507	0.951696	1.06548	1.05997
												0.75901	0.780283	0.761963	0.770614	0.725719	0.728787	0.945337	0.952806	1.06549	1.05906
												0.75879	0.766987	0.761892	0.767036	0.725031	0.727183	0.945134	0.949972	1.06552	1.05903
												0.758482	0.772555	0.761968	0.762946	0.724374	0.723934	0.94527	0.953704	1.06551	1.05986
												0.758288	0.784407	0.761769	0.775634	0.724305	0.721603	0.945095	0.953004	1.06492	1.05976
												0.757963	0.773586	0.76152	0.766307	0.723657	0.723432	0.944149	0.953147	1.06493	1.05831
												0.757467	0.775965	0.761315	0.770071	0.7154	0.720284	0.944149	0.948999	1.06805	1.059
												0.757349	0.772809	0.761258	0.773298	0.714702	0.724306	0.944655	0.954798	1.06664	1.05846
												0.75695	0.773684	0.761167	0.766629	0.713962	0.722204	0.944139	0.953402	1.0667	1.05823
												0.756721	0.771187	0.761082	0.77003	0.713283	0.721494	0.944022	0.949255	1.06668	1.05768
												0.756484	0.775074	0.760902	0.767946	0.713018	0.72062	0.943868	0.950177	1.06614	1.05694
												0.756167	0.777965	0.760861	0.756096	0.712389	0.720215	0.943655	0.947555	1.06612	1.05776
												0.755845	0.775445	0.760583	0.771511	0.712347	0.719884	0.9434	0.954447	1.06615	1.05718
												0.755422	0.783372	0.760431	0.771974	0.711594	0.719209	0.943466	0.950398	1.06615	1.0605
												0.75462	0.803553	0.760349	0.770347	0.712038	0.719792	0.943306	0.954839	1.06555	1.05852
												0.75483	0.764484	0.760194	0.772457	0.710685	0.717641	0.94311	0.948629	1.06557	1.05613
												0.754246	0.774823	0.760039	0.77288	0.710546	0.718708	0.943065	0.952098	1.06555	1.05568
												0.754465	0.779646	0.759909	0.771424	0.710056	0.718253	0.942965	0.949781	1.06555	1.05698
												0.753682	0.778861	0.759755	0.775838	0.70971	0.721797	0.942486	0.949864	1.06562	1.05744
												0.753547	0.778766	0.759624	0.768343	0.709713	0.717581	0.941998	0.950303	1.06555	1.05744
												0.753166	0.773875	0.759589	0.770388	0.709029	0.718506	0.942304	0.953474	1.06498	1.06018
												0.752863	0.779003	0.75946	0.762221	0.708803	0.719802	0.942058	0.950292	1.06496	1.06246
												0.752434	0.773661	0.759255	0.759508	0.708465	0.716625	0.941872	0.951518	1.06497	1.05963
												0.752156	0.776871	0.759263	0.7721	0.708439	0.712094	0.941609	0.949919	1.06495	1.06112
												0.75183	0.771524	0.758959	0.776175	0.707518	0.71677	0.94057	0.950993	1.065	1.06105
												0.751548	0.777948	0.758929	0.767074	0.707146	0.720318	0.940598	0.951398	1.06499	1.06111
												0.751447	0.760736	0.758936	0.77079	0.707178	0.721853	0.940563	0.950098	1.06501	1.06008
												0.75084	0.769944	0.758861	0.776673	0.706643	0.715677	0.940826	0.94834	1.06498	1.05895
												0.750698	0.776911	0.758747	0.777329	0.706389	0.718746	0.940628	0.945368	1.06493	1.05957
												0.750356	0.768859	0.758565	0.778735	0.706418	0.715134	0.940221	0.948271	1.06439	1.05776
												0.750104	0.769367	0.758322	0.770178	0.705782	0.714748	0.940086	0.946389	1.06439	1.05807
												0.749661	0.77805	0.758219	0.759858	0.70543	0.715945	0.939497	0.952642	1.0644	1.05787
												0.749328	0.774537	0.758293	0.762086	0.705215	0.717195	0.939404	0.949204	1.06443	1.05641
												0.749164	0.766841	0.758151	0.780971	0.704745	0.716182	0.939157	0.945687	1.06445	1.05604
												0.748811	0.771375	0.757986	0.788253	0.704625	0.715624	0.938777	0.945636	1.06442	1.06041
												0.748739	0.768999	0.757741	0.772753	0.704451	0.711443	0.938568	0.944095	1.06433	1.06017
												0.748317	0.772734	0.757829	0.776864	0.703859	0.718914	0.939089	0.948156	1.06424	1.05866
												0.747996	0.776879	0.757496	0.773906	0.703692	0.712587	0.938624	0.946095	1.06383	1.05854
												0.74775	0.775375	0.757372	0.761557	0.703303	0.712327	0.938545	0.944436	1.06382	1.05709
												0.747351	0.77109	0.757253	0.7653	0.702886	0.719094	0.938437	0.946487	1.06384	1.05796
												0.747106	0.776549	0.75726	0.7604	0.702768	0.714625	0.938173	0.948284	1.06383	1.05782
												0.746896	0.76413	0.75706	0.760463	0.702953	0.710837	0.937843	0.944263	1.06383	1.05681
												0.746425	0.773177	0.756872	0.757659	0.702308	0.718571	0.937512	0.947134	1.06385	1.05648
												0.745484	0.763928	0.756959	0.765298	0.702466	0.711658	0.937092	0.943591	1.06384	1.05733
												0.745473	0.756289	0.756545	0.771716	0.702066	0.708648	0.936852	0.944754	1.06381	1.06005
												0.745081	0.778829	0.756539	0.762689	0.701375	0.712922	0.936998	0.947095	1.0639	1.05789
												0.744758	0.774726	0.756527	0.765829	0.701826	0.713066	0.936596	0.941065	1.06381	1.05751
												0.744444	0.773174	0.756412	0.772788	0.701727	0.710728	0.936225	0.943371	1.06386	1.0582
												0.744234	0.767939	0.7562	0.760009	0.700884	0.714912	0.936162	0.944614	1.06327	1.05871
												0.743793	0.770555	0.756133	0.777485	0.700824	0.708439	0.935816	0.944754	1.0633	1.05785
												0.743471	0.771118	0.756175	0.760118	0.700502	0.707348	0.93542	0.945	1.06329	1.05845
												0.743266	0.771159	0.755956	0.769202	0.699823	0.711961	0.935296	0.943554	1.06327	1.05972
												0.743033	0.762056	0.75579	0.755433	0.699813	0.713273	0.934742	0.943433	1.06325	1.05734
												0.742559	0.763095	0.755643	0.791777	0.699235	0.711746	0.93446	0.94146	1.06328	1.05742
												0.742299	0.762387	0.755518	0.776874	0.699046	0.710559	0.934022	0.943333	1.06326	1.05652
												0.741872	0.766246	0.755234	0.765071	0.69869	0.710267	0.934132	0.938682	1.0633	1.0577
												0.741604	0.767587	0.755009	0.764112	0.698316	0.710762	0.933427	0.945455	1.06329	1.05761
												0.741256	0.760197	0.755095	0.784242	0.698466	0.711009	0.933485	0.941503	1.06329	1.0591
												0.740603	0.772676	0.75499	0.761157	0.697805	0.715132	0.93334	0.942511	1.06273	1.05775
												0.74034	0.763735	0.75485	0.767022	0.697645	0.709572	0.933036	0.940605	1.06276	1.05738
												0.739682	0.766606	0.75458	0.772155	0.697069	0.712608	0.932906	0.939801	1.06275	1.0569
												0.739279	0.781656	0.754516	0.76412	0.697234	0.708701	0.932364	0.942314	1.06274	1.05731
												0.738918	0.769408	0.754376	0.778148	0.696768	0.708099	0.931773	0.933518	1.06277	1.0559
												0.738448	0.776837	0.754285	0.784326	0.69654	0.708237	0.93167	0.940617	1.06271	1.05656
												0.738237	0.763146	0.754209	0.760424	0.696699	0.709514	0.931504	0.938534	1.06275	1.05592
												0.737876	0.770267	0.754119	0.804574	0.69579	0.710528	0.930927	0.938305	1.0627	1.05564
												0.737623	0.770088	0.753778	0.766459	0.696196	0.710754	0.930834	0.93509	1.06273	1.05661
												0.736444	0.772516	0.753791	0.760298	0.695277	0.710811	0.930143	0.940829	1.06274	1.05635
												0.736607	0.772995	0.753516	0.756674	0.695129	0.707011	0.92989	0.936566	1.06274	1.05651
												0.736217	0.778275	0.753685	0.762548	0.695018	0.70651	0.92995	0.938913	1.06273	1.05718
												0.735709	0.771902	0.753318	0.76117	0.694735	0.707255	0.92968	0.939016	1.06267	1.05571
												0.735446	0.782044	0.7534	0.768619	0.694676	0.70632	0.92932	0.929128	1.06274	1.05701
												0.735143	0.770252	0.75319	0.755137	0.694135	0.708239	0.928776	0.937038	1.06266	1.05635
												0.734598	0.781753	0.753137	0.757864	0.693978	0.702997	0.928323	0.938493	1.06266	1.05653
												0.734304	0.771519	0.752957	0.769526	0.693654	0.704183	0.92818	0.937088	1.06267	1.05738
												0.734011	0.781187	0.752788	0.758036	0.693108	0.703557	0.928203	0.937901	1.06263	1.05697
												0.733569	0.766061	0.752741	0.75635	0.692892	0.70346	0.927891	0.934675	1.06268	1.05605
												0.733382	0.763922	0.752558	0.764627	0.692503	0.703636	0.927407	0.93375	1.0626	1.05766
												0.733036	0.758738	0.752409	0.773726	0.69224	0.705142	0.926868	0.928221	1.06204	1.05874
												0.732374	0.750425	0.752451	0.752675	0.692092	0.701595	0.926676	0.929059	1.06223	1.05826
												0.732109	0.77725	0.752128	0.76423	0.691648	0.706345	0.926121	0.937009	1.06244	1.05848
												0.731684	0.767418	0.75205	0.754661	0.691531	0.70094	0.925717	0.931822	1.06207	1.0586
												0.731384	0.773873	0.752018	0.764725	0.691106	0.703777	0.925187	0.932825	1.06215	1.05648
												0.731008	0.774246	0.751812	0.755733	0.690879	0.703808	0.924644	0.933145	1.06262	1.05672
												0.730398	0.761325	0.751849	0.762178	0.690613	0.70259	0.924549	0.931309	1.06255	1.0565
												0.730182	0.762636	0.751577	0.76835	0.690736	0.702339	0.924176	0.933269	1.06181	1.05872
												0.729925	0.757755	0.751315	0.751763	0.690281	0.702	0.923713	0.928758	1.06214	1.05568
												0.72953	0.763254	0.751247	0.749936	0.690006	0.702729	0.923289	0.931778	1.06201	1.05735
												0.729098	0.769113	0.751058	0.761242	0.690097	0.702133	0.923033	0.932749	1.06197	1.0582
												0.728882	0.770583	0.750912	0.761842	0.689821	0.705666	0.922466	0.931504	1.06205	1.05718
												0.728544	0.769312	0.750818	0.764517	0.689912	0.702797	0.922069	0.929799	1.06202	1.05601
												0.727109	0.768851	0.750914	0.758558	0.689363	0.697841	0.921606	0.931885	1.06148	1.05711
												0.727205	0.770201	0.750701	0.756186	0.689178	0.700587	0.921154	0.927518	1.0615	1.05767
												0.72706	0.763777	0.750621	0.784906	0.688668	0.701671	0.920443	0.928289	1.0615	1.05716
												0.726615	0.768909	0.750497	0.746065	0.688644	0.70145	0.920356	0.928247	1.0615	1.0576
												0.726386	0.771336	0.750344	0.760575	0.693525	0.694147	0.919901	0.923367	1.06153	1.05779
												0.726038	0.764618	0.750191	0.767039	0.692088	0.700884	0.919352	0.928889	1.06145	1.05731
												0.725646	0.769625	0.749971	0.756848	0.690882	0.70049	0.91902	0.924534	1.06147	1.0595
												0.725393	0.770732	0.749813	0.770558	0.690109	0.699989	0.918376	0.929784	1.0615	1.05615
												0.725072	0.765419	0.749999	0.770844	0.689156	0.697316	0.917642	0.927027	1.06151	1.05676
												0.724706	0.763634	0.749763	0.752228	0.68866	0.698045	0.917303	0.924208	1.06149	1.05485
												0.724301	0.769138	0.749722	0.764116	0.688004	0.698349	0.916998	0.925618	1.06148	1.05624
												0.723956	0.764837	0.74944	0.746632	0.687364	0.699394	0.916204	0.923611	1.06151	1.05659
												0.723685	0.766863	0.748961	0.762301	0.686967	0.696336	0.915873	0.926015	1.06145	1.05661
												0.723161	0.776684	0.749125	0.749493	0.686705	0.697268	0.915236	0.923441	1.06087	1.05807
												0.72304	0.75238	0.749049	0.760846	0.686155	0.697055	0.9153	0.924889	1.06089	1.05831
												0.72262	0.768186	0.748891	0.755871	0.685704	0.694696	0.914072	0.921894	1.06087	1.05642
												0.722343	0.761078	0.748847	0.75397	0.68515	0.69886	0.913266	0.917314	1.06093	1.0568
												0.721947	0.756814	0.748622	0.753592	0.685119	0.698985	0.913128	0.918834	1.06093	1.05515
												0.721467	0.759803	0.748287	0.75807	0.68449	0.695798	0.912798	0.915342	1.06099	1.05493
												0.721262	0.757449	0.748475	0.749212	0.684504	0.695968	0.912095	0.91713	1.06045	1.05833
												0.720646	0.763874	0.748291	0.74805	0.684631	0.697627	0.911355	0.920872	1.06043	1.05672
												0.720419	0.767391	0.748103	0.762856	0.683945	0.701257	0.910965	0.91774	1.06045	1.05815
												0.720059	0.767857	0.748187	0.75509	0.683272	0.698606	0.910384	0.916523	1.0604	1.05751
												0.719623	0.766076	0.747941	0.755216	0.683198	0.694577	0.909615	0.911167	1.06045	1.05749
												0.719268	0.761576	0.747848	0.762936	0.68294	0.694086	0.908895	0.915723	1.06041	1.05531
												0.717583	0.763478	0.747327	0.751812	0.682702	0.69698	0.908294	0.91958	1.06043	1.05734
												0.717721	0.764653	0.747642	0.752966	0.682256	0.696441	0.907658	0.913374	1.06042	1.05549
												0.717565	0.74843	0.74743	0.761026	0.681869	0.693643	0.907164	0.912468	1.06039	1.0553
												0.717152	0.754499	0.747427	0.774536	0.681758	0.693409	0.906565	0.909745	1.06042	1.05555
												0.71679	0.76108	0.747303	0.757221	0.681454	0.69369	0.905869	0.915555	1.0604	1.05504
												0.716541	0.753703	0.747068	0.761669	0.681292	0.694155	0.905107	0.910357	1.0604	1.05704
												0.716084	0.757116	0.746898	0.775188	0.680826	0.693449	0.904742	0.914609	1.05987	1.05404
												0.715729	0.769362	0.746998	0.779274	0.680519	0.697307	0.903933	0.911555	1.05985	1.05524
												0.71523	0.75557	0.746699	0.744931	0.680256	0.692811	0.903283	0.911458	1.05984	1.05572
												0.715124	0.756998	0.746557	0.760821	0.680001	0.692802	0.903025	0.909622	1.05984	1.05465
												0.714719	0.760599	0.746464	0.757372	0.679953	0.692491	0.901735	0.918406	1.05984	1.05364
												0.910353	0.924591	0.746498	0.766424	0.67962	0.693078	0.901128	0.908592	1.05982	1.05703
												0.908808	0.927326	0.746244	0.773028	0.679594	0.689731	0.900605	0.908992	1.05986	1.05376
												0.907351	0.921599	0.74601	0.77045	0.678835	0.694161	0.89998	0.908155	1.05984	1.05354
												0.905992	0.921821	0.746063	0.761912	0.678788	0.692908	0.899257	0.904776	1.0598	1.05585
												0.904505	0.922917	0.745817	0.746288	0.678485	0.695307	0.89876	0.905309	1.05982	1.05739
												0.903009	0.918297	0.745797	0.770929	0.678383	0.691672	0.897863	0.909932	1.05927	1.05583
												0.901841	0.915841	0.745689	0.753897	0.678268	0.690327	0.897268	0.909485	1.05931	1.05568
												0.900493	0.918181	0.745558	0.758401	0.677997	0.691716	0.896564	0.904655	1.05929	1.05674
												0.899084	0.91581	0.74536	0.757381	0.678035	0.689865	0.895918	0.899729	1.05937	1.05667
												0.897731	0.915522	0.745232	0.755024	0.677345	0.694323	0.894957	0.90699	1.05934	1.05465
												0.89645	0.910395	0.745225	0.760705	0.677167	0.691512	0.894367	0.902135	1.05936	1.05464
												0.895194	0.914839	0.745048	0.750935	0.677018	0.689688	0.894287	0.899163	1.05927	1.05506
												0.89394	0.910568	0.744818	0.748296	0.676424	0.691106	0.893434	0.900494	1.05933	1.05471
												0.892803	0.907977	0.74466	0.748116	0.676497	0.68902	0.892771	0.902976	1.05934	1.05743
												0.89156	0.911712	0.744548	0.757712	0.676158	0.692989	0.89221	0.899485	1.05876	1.05626
												0.890378	0.905941	0.744486	0.751367	0.675897	0.689036	0.891495	0.903439	1.05878	1.05587
												0.889327	0.902832	0.744382	0.753533	0.67575	0.689743	0.890832	0.90566	1.0588	1.05523
												0.888133	0.904485	0.744184	0.765335	0.676226	0.688342	0.889988	0.897226	1.05876	1.05455
												0.886984	0.904911	0.743985	0.753017	0.675555	0.690034	0.889181	0.897817	1.05875	1.05511
												0.885981	0.899586	0.74405	0.754094	0.675415	0.687755	0.888448	0.899565	1.05875	1.05424
												0.884933	0.902515	0.743831	0.765817	0.674975	0.690844	0.887932	0.896809	1.05879	1.05299
												0.884017	0.899445	0.743673	0.764746	0.674588	0.688513	0.887155	0.901343	1.05876	1.05642
												0.883057	0.899871	0.743865	0.746849	0.674503	0.690533	0.88658	0.900774	1.05873	1.05492
												0.882079	0.896164	0.74361	0.751705	0.674748	0.688996	0.885706	0.892122	1.05877	1.05534
												0.881226	0.899743	0.743322	0.739491	0.674542	0.685637	0.885405	0.891324	1.05873	1.05455
												0.880073	0.893642	0.743203	0.762703	0.673773	0.6877	0.885008	0.893583	1.0587	1.05527
												0.879109	0.895085	0.743186	0.762689	0.673418	0.686531	0.884119	0.891327	1.05872	1.05387
												0.878101	0.89993	0.742868	0.752076	0.673188	0.687156	0.883703	0.892205	1.05873	1.05405
												0.877166	0.894861	0.742876	0.765647	0.673004	0.688446	0.882765	0.899091	1.05874	1.0545
												0.876446	0.891935	0.742836	0.756972	0.670268	0.711737	0.882371	0.894324	1.05818	1.05553
												0.875549	0.888055	0.742746	0.752143	0.672289	0.687964	0.882013	0.895897	1.05822	1.05429
												0.874778	0.886341	0.742432	0.760685	0.671892	0.68629	0.881277	0.891005	1.0582	1.05645
												0.873872	0.890916	0.742378	0.769807	0.671724	0.687531	0.880407	0.892695	1.05818	1.05543
												0.873083	0.888305	0.74224	0.745228	0.671827	0.684903	0.879865	0.893975	1.05821	1.05543
												0.872325	0.882437	0.742028	0.75724	0.671276	0.684756	0.879173	0.89829	1.05825	1.05464
												0.871583	0.886755	0.741914	0.748365	0.671755	0.684358	0.878155	0.895583	1.05823	1.05422
												0.870915	0.891179	0.741825	0.754124	0.670832	0.687088	0.877894	0.888763	1.05822	1.05448
												0.870261	0.884064	0.741948	0.766415	0.670635	0.685044	0.877332	0.882715	1.0577	1.05389
												0.869354	0.882622	0.74166	0.743408	0.670586	0.686066	0.876509	0.885888	1.05768	1.05403
												0.86866	0.887828	0.741527	0.749375	0.670287	0.686638	0.875849	0.88763	1.05767	1.05474
												0.867888	0.889116	0.74139	0.744753	0.66998	0.681934	0.875482	0.885225	1.05765	1.05376
												0.867306	0.881831	0.74122	0.747191	0.669613	0.684916	0.874995	0.887807	1.05767	1.05399
												0.866702	0.88551	0.741127	0.751836	0.668929	0.685505	0.874366	0.88728	1.05764	1.05375
												0.866018	0.886327	0.740994	0.748836	0.669062	0.684449	0.87372	0.883505	1.05768	1.05284
												0.865421	0.879307	0.741005	0.743176	0.668813	0.682839	0.873207	0.882484	1.05765	1.05427
												0.864688	0.884027	0.740942	0.760879	0.668501	0.682476	0.872704	0.889712	1.05766	1.05334
												0.863789	0.877909	0.740814	0.753598	0.668167	0.684859	0.872083	0.876935	1.05767	1.0539
												0.863111	0.879562	0.740646	0.740715	0.668281	0.681757	0.871526	0.882353	1.05765	1.05186
												0.862443	0.879755	0.740569	0.741008	0.667876	0.6794	0.870883	0.883063	1.05766	1.05278
												0.861805	0.877091	0.740501	0.744358	0.667296	0.680004	0.870087	0.874723	1.05766	1.05376
												0.861107	0.879007	0.740233	0.740734	0.667179	0.682042	0.869191	0.88756	1.05707	1.05566
												0.860517	0.871337	0.740171	0.743123	0.666923	0.680938	0.868484	0.88346	1.05711	1.05491
												0.859727	0.877647	0.740019	0.738501	0.666664	0.676275	0.867467	0.879313	1.05709	1.05596
												0.859087	0.881268	0.740037	0.751659	0.666605	0.678707	0.867051	0.884613	1.05709	1.05451
												0.858613	0.874958	0.739933	0.740686	0.66649	0.679721	0.866079	0.87901	1.05707	1.0544
												0.857999	0.879176	0.73965	0.744743	0.666524	0.678076	0.865534	0.870705	1.05709	1.05436
												0.857286	0.873135	0.739507	0.747144	0.666241	0.682989	0.864854	0.874229	1.05703	1.05464
												0.856501	0.873901	0.739509	0.751207	0.665996	0.678469	0.864056	0.874513	1.0571	1.05297
												0.855767	0.872609	0.739339	0.748662	0.665714	0.681079	0.863856	0.875552	1.0566	1.05293
												0.855222	0.872052	0.739102	0.743362	0.665663	0.68198	0.863146	0.869815	1.05658	1.05278
												0.854469	0.872102	0.739127	0.741162	0.66442	0.6905	0.862485	0.870811	1.05655	1.05394
												0.853952	0.870003	0.739006	0.750229	0.665326	0.679829	0.861463	0.878205	1.0566	1.05301
												0.853437	0.869693	0.738996	0.744652	0.665117	0.677901	0.861277	0.872365	1.05664	1.05296
												0.852805	0.86958	0.738748	0.739751	0.664668	0.681086	0.860486	0.871759	1.05667	1.05173
												0.852151	0.87216	0.738614	0.751444	0.664896	0.681411	0.859706	0.867536	1.05659	1.05048
												0.85151	0.870586	0.738708	0.761679	0.669116	0.672615	0.858823	0.871485	1.0566	1.05347
												0.850949	0.873385	0.738425	0.740182	0.667989	0.680586	0.858372	0.862341	1.05659	1.05174
												0.850328	0.871823	0.738262	0.74496	0.666861	0.678857	0.857768	0.871836	1.05661	1.05207
												0.84965	0.872216	0.738164	0.743533	0.666156	0.676492	0.857243	0.864598	1.05658	1.05332
												0.849089	0.86898	0.737916	0.74603	0.665684	0.678001	0.856606	0.870107	1.05656	1.05374
												0.848455	0.876289	0.737784	0.760019	0.665409	0.677527	0.855895	0.861899	1.05599	1.05266
												0.847867	0.870992	0.737865	0.761183	0.664319	0.676915	0.988176	0.985015	1.05602	1.05337
												0.847163	0.869794	0.737775	0.742949	0.663745	0.678657	0.98862	0.985444	1.05597	1.05202
												0.846605	0.877161	0.737598	0.746905	0.663378	0.67804	0.988889	0.983358	1.05603	1.05088
												0.845935	0.874826	0.737578	0.741288	0.662747	0.678483	0.989108	0.984961	1.05602	1.05298
												0.845328	0.873776	0.737251	0.759138	0.66265	0.674649	0.98933	0.98423	1.05599	1.0515
												0.844704	0.867941	0.737264	0.732249	0.662259	0.675564	0.989532	0.987403	1.05598	1.05265
												0.844231	0.8656	0.737042	0.756249	0.662038	0.677014	0.989672	0.984869	1.05597	1.05286
												0.843651	0.865834	0.736844	0.745211	0.661684	0.678247	0.98867	0.983618	1.05601	1.05231
												0.843192	0.872148	0.736904	0.74048	0.661286	0.679182	0.989934	0.983621	1.05598	1.05276
												0.842531	0.873059	0.736888	0.740968	0.661076	0.677697	0.98994	0.985918	1.056	1.05155
												0.842081	0.866454	0.736729	0.750662	0.660807	0.677423	0.989976	0.985863	1.05543	1.05228
												0.841424	0.871645	0.73643	0.752861	0.660505	0.675629	0.989985	0.987502	1.05546	1.05315
												0.840902	0.874798	0.736252	0.754385			0.990026	0.985212	1.05547	1.0542
												0.840212	0.867907	0.736271	0.739687			0.990097	0.984822	1.0555	1.05376
												0.839642	0.862896	0.736129	0.743672			0.99002	0.985174	1.0555	1.05477
												0.838971	0.864106	0.735947	0.736095			0.990017	0.984091	1.05554	1.05291
												0.838457	0.867368	0.735802	0.751168			0.989988	0.984296	1.05559	1.05358
												0.837951	0.865436	0.735797	0.739314			0.990038	0.984929	1.05494	1.0512
												0.837055	0.868025	0.73562	0.739717			0.990096	0.984906	1.05497	1.05198
												0.836617	0.869889	0.735339	0.747835			0.990069	0.984251	1.05496	1.05018
												0.836088	0.872823	0.735305	0.748907			0.990072	0.982088	1.05495	1.05095
												0.835462	0.868308	0.735162	0.752145			0.990038	0.977679	1.055	1.05052
												0.835031	0.862266	0.735029	0.758556			0.98998	0.985153	1.05499	1.05198
												0.834542	0.860302	0.734823	0.747081			0.990008	0.985809	1.05495	1.05069
												0.833931	0.86218	0.734784	0.751844			0.98996	0.983298	1.05495	1.05265
												0.833408	0.859726	0.734797	0.748438			0.990019	0.984209	1.05496	1.05254
												0.832913	0.87219	0.734506	0.740891			0.990035	0.986356	1.05497	1.05219
												0.832329	0.866646	0.734495	0.741939			0.990021	0.981754	1.05445	1.05068
												0.831766	0.86578	0.734294	0.755412			0.990053	0.984483	1.05438	1.05278
												0.831466	0.863922	0.734264	0.740472			0.990011	0.98564	1.05442	1.05021
												0.830808	0.871057	0.734094	0.759771			0.989934	0.983212	1.05438	1.053
												0.830159	0.864689	0.734051	0.738248			0.989931	0.983522	1.05438	1.05215
												0.829768	0.864418	0.733874	0.743957			0.989948	0.982322	1.05437	1.05235
												0.829232	0.868954	0.733888	0.753232			0.989998	0.985215	1.05439	1.05123
												0.828846	0.856713	0.733551	0.741161			0.990079	0.984509	1.05445	1.05175
												0.828256	0.866093	0.733495	0.755968			0.990046	0.985246	1.05435	1.05186
												0.827742	0.866306	0.733367	0.736986			0.990021	0.985091	1.05439	1.05139
												0.827283	0.864271	0.73324	0.737329			0.990014	0.985594	1.05442	1.05068
												0.826863	0.860824	0.733003	0.740527			0.990025	0.986635	1.05442	1.05148
												0.826466	0.864497	0.733036	0.751037			0.989988	0.986254	1.05388	1.05082
												0.82593	0.860749	0.732966	0.740022			0.989905	0.985348	1.05392	1.05222
												0.825991	0.854239	0.732793	0.740451			0.989839	0.983627	1.05395	1.05208
												0.825424	0.857893	0.73265	0.739669			0.989831	0.984628	1.05392	1.05151
												0.825027	0.85081	0.732515	0.738608			0.989833	0.985435	1.05391	1.05045
												0.824602	0.860577	0.732409	0.743887			0.989837	0.987204	1.0539	1.05112
												0.824186	0.861983	0.732346	0.738507			0.989769	0.983772	1.05389	1.04967
												0.823862	0.861105	0.732027	0.73703			0.989759	0.985714	1.05395	1.05065
												0.82345	0.861704	0.732046	0.747125			0.989781	0.985709	1.05391	1.04957
												0.823068	0.868343	0.732019	0.735681			0.989745	0.984775	1.05339	1.05162
												0.822733	0.860724	0.731776	0.746933			0.988734	0.985246	1.05333	1.0524
												0.822389	0.855735	0.731782	0.742392			0.990002	0.986643	1.0534	1.05102
												0.821972	0.861506	0.731797	0.756022			0.990177	0.984066	1.05329	1.05043
												0.821088	0.857167	0.731525	0.749435			0.990241	0.984217	1.0533	1.05057
												0.821291	0.866117	0.731454	0.742195			0.990278	0.984958	1.05328	1.05129
												0.820704	0.852763	0.731206	0.732378			0.989891	0.985426	1.05326	1.05128
												0.820374	0.860418	0.731296	0.744713			0.989736	0.986343	1.05326	1.05068
												0.820103	0.850827	0.730954	0.752691			0.989702	0.982774	1.05329	1.05068
												0.819708	0.855842	0.730785	0.732677			0.989587	0.982492	1.05325	1.05066
												0.819285	0.847698	0.730615	0.741413			0.989602	0.984406	1.0533	1.05138
												0.818874	0.850312	0.730641	0.752966			0.989584	0.979891	1.05324	1.04985
												0.81852	0.855794	0.730636	0.732345			0.989556	0.98285	1.05327	1.05131
												0.817971	0.852583	0.73042	0.739533			0.98957	0.983892	1.05267	1.05129
												0.817488	0.858895	0.730206	0.727762			0.989528	0.981967	1.05275	1.04967
												0.817126	0.853303	0.730026	0.727895			0.989511	0.984051	1.05278	1.05047
												0.816648	0.85213	0.729949	0.725191			0.989439	0.984915	1.05281	1.05051
												0.816227	0.850326	0.729908	0.723271			0.98937	0.982887	1.05281	1.05137
												0.815807	0.853925	0.729818	0.723993			0.989393	0.984445	1.05282	1.05128
												0.815346	0.838886	0.729688	0.733558			0.989362	0.98396	1.05279	1.0502
												0.814917	0.846974	0.72961	0.740606			0.989328	0.985313	1.0528	1.04946
												0.814521	0.845659	0.729383	0.722723			0.989326	0.983548	1.05228	1.04955
												0.814045	0.839212	0.72931	0.731026			0.989272	0.984634	1.05226	1.04843
												0.813602	0.840254	0.729335	0.734849			0.989275	0.983729	1.05225	1.05046
												0.813229	0.839535	0.729156	0.730955			0.989255	0.983217	1.05223	1.04886
												0.812688	0.834499	0.728944	0.730429			0.989221	0.98574	1.05225	1.04854
												0.812328	0.843194	0.728949	0.729479			0.989153	0.983754	1.05228	1.05007
												0.81183	0.842028	0.72866	0.736055			0.989194	0.981539	1.05225	1.04997
												0.811541	0.831369	0.728567	0.728714			0.989143	0.981095	1.05224	1.05007
												0.811152	0.845296	0.72845	0.73681			0.989094	0.983872	1.05228	1.05014
												0.810627	0.846149	0.728353	0.7326			0.98904	0.983011	1.05225	1.04937
												0.810006	0.845249	0.728169	0.73628			0.988978	0.980614	1.05228	1.0492
												0.809549	0.837605	0.728016	0.731449			0.98897	0.983702	1.05166	1.0489
												0.809043	0.840596	0.72791	0.724888			0.988939	0.984186	1.05175	1.04749
												0.808599	0.844131	0.727862	0.724527			0.988884	0.984123	1.05172	1.04871
												0.808198	0.838462	0.727764	0.72967			0.988832	0.984573	1.05172	1.04868
												0.807889	0.839973	0.727799	0.731322			0.988828	0.984489	1.05167	1.04953
												0.807331	0.837099	0.72761	0.724292			0.988738	0.983422	1.0517	1.05109
												0.806825	0.831894	0.727529	0.729574			0.988676	0.986264	1.05165	1.04943
												0.806362	0.829874	0.727494	0.726704			0.988609	0.984369	1.05167	1.04991
												0.805782	0.840275	0.727141	0.732593			0.988551	0.985064	1.05167	1.05018
												0.805416	0.840812	0.727351	0.724406			0.988515	0.985758	1.05113	1.04929
												0.805039	0.823127	0.72721	0.739471			0.988475	0.984598	1.05115	1.04989
												0.804682	0.828898	0.727013	0.745981			0.987309	0.983593	1.05115	1.04901
												0.804249	0.821395	0.72688	0.733555			0.988367	0.981292	1.05116	1.04836
												0.803774	0.820638	0.726823	0.722154			0.988328	0.983561	1.05112	1.04731
												0.803363	0.836095	0.726486	0.73944			0.988333	0.985209	1.05118	1.0483
												0.802899	0.840337	0.726596	0.745869			0.988331	0.98156	1.05115	1.05016
												0.802231	0.847257	0.726406	0.738017			0.988259	0.98396	1.05121	1.05006
												0.801851	0.838069	0.726314	0.722334			0.988212	0.982505	1.05119	1.04969
												0.801376	0.842133	0.726206	0.740132			0.988192	0.982362	1.0512	1.04782
												0.800963	0.840015	0.726007	0.732399			0.988176	0.983189	1.0512	1.04821
												0.800565	0.833505	0.725858	0.742367			0.988108	0.984494	1.05111	1.0493
												0.800102	0.832307	0.726091	0.732375			0.988036	0.984244	1.05109	1.04827
												0.799844	0.821516	0.725886	0.729993			0.987992	0.984017	1.0505	1.04916
												0.799467	0.832082	0.725675	0.735101			0.987944	0.983477	1.05053	1.05016
												0.799112	0.818882	0.725541	0.72626			0.9879	0.983185	1.05053	1.049
												0.798728	0.818759	0.725396	0.730856			0.987832	0.983885	1.05049	1.04985
												0.798418	0.827712	0.725244	0.73398			0.987778	0.98329	1.0505	1.05018
												0.798018	0.822852	0.725187	0.736091			0.987641	0.980855	1.05051	1.04967
												0.797443	0.819204	0.725108	0.72272			0.98754	0.98317	1.0505	1.04901
												0.797105	0.81662	0.724991	0.731741			0.987481	0.981805	1.05049	1.04992
												0.796663	0.823682	0.724874	0.731354			0.987561	0.98359	1.05049	1.0492
												0.796271	0.827349	0.724744	0.729972			0.987589	0.981885	1.0505	1.04922
												0.794805	0.828568	0.724574	0.727792			0.987502	0.982317	1.05054	1.04782
												0.794445	0.812134	0.724598	0.737693			0.987481	0.981954	1.05047	1.04898
												0.794154	0.824551	0.724335	0.729775			0.987413	0.982808	1.04997	1.04812
												0.793748	0.826707	0.724223	0.73483			0.987283	0.981685	1.04995	1.04745
												0.793444	0.83081	0.724069	0.731298			0.987259	0.984149	1.04994	1.04768
												0.793095	0.823775	0.723924	0.738599			0.987176	0.982885	1.04993	1.04875
												0.792783	0.819871	0.723808	0.729795			0.987142	0.980997	1.04998	1.04915
												0.792421	0.821172	0.723868	0.736162			0.987138	0.982059	1.04993	1.0468
												0.792035	0.825634	0.723721	0.738858			0.987092	0.984575	1.04994	1.04863
												0.79166	0.819417	0.723528	0.724612			0.987077	0.983012	1.04993	1.04885
												0.791381	0.816284	0.723443	0.731755			0.987068	0.982961	1.04998	1.04845
												0.790988	0.813199	0.72328	0.726375			0.986983	0.983698	1.04938	1.04811
												0.790642	0.815325	0.72324	0.729158			0.986895	0.978917	1.04938	1.0483
												0.790301	0.817694	0.723073	0.737521			0.986769	0.981229	1.04943	1.04788
												0.78993	0.814221	0.722929	0.718679			0.98672	0.983115	1.04938	1.0465
												0.789659	0.82057	0.722907	0.722548			0.98667	0.981854	1.04935	1.04751
												0.789272	0.810117	0.722699	0.732866			0.986584	0.980554	1.04933	1.04809
												0.788983	0.814871	0.722811	0.727687			0.986569	0.980023	1.0494	1.04715
												0.788616	0.81458	0.72247	0.724034			0.986507	0.98343	1.04936	1.04831
												0.788366	0.823138	0.722556	0.725621			0.986455	0.982473	1.04935	1.04753
												0.788013	0.817062	0.722257	0.729781			0.986378	0.982898	1.0494	1.04766
												0.787568	0.817754	0.722311	0.723124			0.985215	0.982212	1.0494	1.04762
												0.787361	0.813227	0.72202	0.734985			0.98627	0.984282	1.04939	1.04648
												0.786968	0.814936	0.722098	0.720541			0.986134	0.983165	1.0488	1.04854
												0.786649	0.805242	0.721777	0.725424			0.986079	0.980126	1.04877	1.04846
												0.786376	0.812218	0.7218	0.724426			0.986023	0.981621	1.0488	1.04696
												0.786014	0.812209	0.72173	0.72131			0.986022	0.980386	1.04883	1.04826
												0.785675	0.816736	0.721625	0.719584			0.985978	0.982641	1.0488	1.04999
												0.785452	0.808423	0.721355	0.725071			0.985959	0.979079	1.0488	1.04877
												0.785186	0.816592	0.721342	0.721715			0.985953	0.985468	1.04881	1.04882
												0.784887	0.810711	0.721266	0.725231			0.985912	0.98269	1.04884	1.04819
												0.784578	0.803729	0.720993	0.724962			0.985755	0.980329	1.04887	1.04721
												0.784304	0.804282	0.721049	0.74695			0.985675	0.983387	1.04821	1.04743
												0.783768	0.816283	0.720803	0.726445			0.98561	0.978107	1.04831	1.04566
												0.783497	0.814625	0.720673	0.718159			0.985585	0.982899	1.04831	1.0462
												0.783317	0.80932	0.720658	0.716062			0.985534	0.982463	1.04831	1.04689
												0.783019	0.812887	0.720454	0.725726			0.985441	0.977654	1.04843	1.0465
												0.782677	0.808912	0.720353	0.728877			0.985362	0.979793	1.04832	1.04668
												0.782377	0.802344	0.7202	0.734051			0.985314	0.981766	1.04831	1.04542
												0.781985	0.802936	0.72029	0.726692			0.985261	0.980928	1.0483	1.04682
												0.781771	0.810169	0.720262	0.718684			0.985258	0.977811	1.04829	1.04559
												0.781442	0.807476	0.719896	0.715			0.985196	0.98354	1.04829	1.04615
												0.781063	0.813293	0.719698	0.719127			0.985128	0.981353	1.0477	1.04787
												0.780787	0.810087	0.719658	0.749213			0.985091	0.97885	1.04774	1.04733
												0.780464	0.803663	0.719671	0.733119			0.985029	0.983737	1.04773	1.04701
												0.780112	0.809658	0.71898	0.74142			0.984943	0.982455	1.04774	1.0467
												0.779812	0.806417	0.71943	0.71988			0.984887	0.980435	1.04771	1.0475
												0.779596	0.802211	0.719216	0.724404			0.984839	0.981968	1.04771	1.04742
												0.779274	0.806596	0.719118	0.724034			0.984751	0.982094	1.04771	1.04703
												0.778929	0.804903	0.718909	0.744816			0.984709	0.978612	1.04772	1.04605
												0.778728	0.806263	0.718948	0.720049			0.984613	0.98102	1.04771	1.0462
												0.778283	0.800016	0.718833	0.717868			0.984553	0.980459	1.04715	1.04512
												0.777893	0.803861	0.718828	0.72245			0.984532	0.979442	1.04714	1.04652
												0.77763	0.801642	0.718631	0.720982			0.984627	0.979354	1.04716	1.04681
												0.777442	0.802933	0.718475	0.739759			0.984615	0.980222	1.04721	1.046
												0.777095	0.802264	0.718349	0.723494			0.984615	0.97945	1.04722	1.04647
												0.776775	0.797289	0.718158	0.718974			0.984476	0.980156	1.0472	1.04734
												0.776574	0.795632	0.718113	0.72079			0.984251	0.979752	1.04725	1.04575
												0.776258	0.800587	0.718019	0.718083			0.984137	0.982282	1.04726	1.04692
												0.775791	0.805636	0.717963	0.725874			0.984044	0.982341	1.04672	1.04769
												0.775433	0.801475	0.717617	0.717939			0.984035	0.980406	1.04667	1.04629
												0.775183	0.801683	0.71754	0.735473			0.984151	0.978577	1.04669	1.04617
												0.774867	0.802645	0.717396	0.724398			0.984198	0.98261	1.04675	1.04652
												0.774585	0.798318	0.717339	0.725848			0.983117	0.978627	1.04669	1.04763
												0.77432	0.795557	0.717242	0.719866			0.984198	0.980994	1.04671	1.04661
												0.773976	0.796949	0.717143	0.71713			0.984126	0.981114	1.04666	1.04688
												0.773702	0.796845	0.717115	0.723045			0.984024	0.983164	1.04663	1.0468
												0.773309	0.793646	0.716964	0.720425			0.983895	0.980167	1.04666	1.04682
												0.772946	0.794994	0.716673	0.737012			0.983678	0.980069	1.04664	1.04699
												0.772667	0.798335	0.716577	0.718467			0.983483	0.977244	1.04664	1.04673
												0.77228	0.799246	0.716506	0.739591			0.983384	0.97906	1.04602	1.04801
												0.772046	0.79074	0.716372	0.717676			0.98331	0.977338	1.04604	1.04706
												0.771724	0.798441	0.716434	0.725377			0.983233	0.980276	1.04606	1.04741
												0.771441	0.803156	0.716044	0.722822			0.983165	0.980576	1.04605	1.04661
												0.7712	0.791056	0.716122	0.73219			0.983069	0.979629	1.04604	1.04652
												0.770887	0.793376	0.715896	0.719607			0.983004	0.981788	1.04605	1.04658
												0.770738	0.794178	0.715908	0.723961			0.982896	0.978921	1.04605	1.04634
												0.770378	0.792342	0.715783	0.718739			0.982834	0.979373	1.04605	1.04673
												0.770066	0.792393	0.71568	0.727004			0.982761	0.982111	1.04604	1.04544
												0.769714	0.793447	0.715419	0.722588			0.982697	0.976185	1.04603	1.0448
												0.769581	0.79517	0.71543	0.716766			0.982685	0.97705	1.04546	1.04649
												0.769305	0.796216	0.715212	0.73301			0.98271	0.980597	1.04547	1.04595
												0.769039	0.797662	0.715078	0.725648			0.982812	0.979508	1.04552	1.04726
												0.768757	0.788313	0.715054	0.722017			0.982819	0.978226	1.04555	1.0466
												0.768387	0.794609	0.715091	0.724338			0.982704	0.98187	1.0456	1.0457
												0.768213	0.787468	0.714931	0.723479			0.982498	0.978508	1.04557	1.04504
												0.76796	0.792016	0.714654	0.729798			0.982294	0.977219	1.04559	1.04542
												0.767777	0.79021	0.714647	0.717578			0.982161	0.973553	1.045	1.04382
												0.767512	0.788927	0.714407	0.718622			0.98213	0.981227	1.04517	1.0453
												0.767202	0.79334	0.714568	0.720469			0.982333	0.978327	1.04504	1.04351
												0.767029	0.798689	0.943707	0.923082			0.982445	0.977073	1.04502	1.04405
												0.766663	0.795222	0.93994	0.922018			0.982518	0.980375	1.04497	1.0435
												0.766529	0.79063	0.938735	0.925759			0.982524	0.978399	1.04496	1.04441
												0.766293	0.798283	0.937521	0.921251			0.982518	0.980247	1.04502	1.04509
												0.766162	0.788224	0.936267	0.922219			0.982435	0.982629	1.04497	1.04603
												0.765903	0.782786	0.935103	0.92181			0.982303	0.979436	1.04495	1.04478
												0.765699	0.786236	0.933926	0.920934			0.982137	0.979828	1.04493	1.04438
												0.765446	0.790805	0.93162	0.923164			0.981741	0.977253	1.04492	1.04486
												0.765185	0.791931	0.929418	0.925097			0.981531	0.979578	1.04438	1.04475
												0.765019	0.789336	0.927331	0.922127			0.981411	0.979817	1.04438	1.04471
												0.764762	0.78703	0.926265	0.917497			0.981343	0.979304	1.04438	1.04349
												0.764425	0.794793	0.925339	0.920467			0.981269	0.977646	1.04437	1.04457
												0.764294	0.780084	0.922478	0.923983			0.981157	0.976881	1.04439	1.04491
												0.764016	0.787115	0.921549	0.921097			0.981103	0.976687	1.04436	1.04453
												0.763765	0.791868	0.920561	0.922452			0.981018	0.977034	1.0444	1.04378
												0.763565	0.790459	0.919641	0.914279			0.97979	0.977536	1.04434	1.04419
												0.763311	0.793296	0.918764	0.920152			0.980829	0.978715	1.04388	1.04514
												0.763151	0.783083	0.917963	0.913562			0.980768	0.978656	1.04389	1.04449
												0.762886	0.798382	0.917125	0.911954			0.980762	0.97887	1.0439	1.04445
												0.762714	0.789225	0.916345	0.917382			0.980775	0.977923	1.04392	1.04365
												0.762446	0.789556	0.915472	0.915599			0.98084	0.978238	1.04391	1.0446
												0.762123	0.789312	0.914694	0.923338			0.980892	0.976885	1.04393	1.04453
												0.761961	0.789845	0.913959	0.915459			0.980758	0.976341	1.04391	1.04281
												0.761844	0.792007	0.91318	0.916719			0.980567	0.978285	1.04394	1.04345
												0.761564	0.797329	0.912454	0.919429			0.980289	0.978881	1.04392	1.04339
												0.761384	0.789313	0.911026	0.917264			0.980265	0.97723	1.04337	1.04369
												0.760995	0.796599	0.909564	0.905228			0.980102	0.97628	1.04338	1.04296
												0.760855	0.788209	0.908821	0.910442			0.980091	0.979208	1.04339	1.04385
												0.760656	0.791111	0.908194	0.908424			0.980154	0.97596	1.04336	1.04343
												0.760429	0.79644	0.907528	0.908719			0.980214	0.978908	1.04337	1.0432
												0.760163	0.795263	0.90681	0.901906			0.980207	0.975458	1.04338	1.04294
												0.759941	0.794924	0.906159	0.911558			0.980179	0.976844	1.04337	1.04416
												0.759776	0.787902	0.905559	0.913317			0.980061	0.979458	1.04338	1.04273
												0.759595	0.792003	0.90484	0.907074			0.97998	0.976479	1.04337	1.04322
												0.759342	0.795806	0.9043	0.907669			0.979848	0.978122	1.04275	1.0423
												0.759246	0.784402	0.903635	0.914588			0.979574	0.975908	1.04283	1.04331
												0.758932	0.785573	0.902992	0.913617			0.979429	0.974596	1.04283	1.04253
												0.758669	0.789048	0.902399	0.911592			0.97932	0.975045	1.04279	1.04392
												0.758426	0.793897	0.901844	0.909772			0.979275	0.980357	1.04279	1.04418
												0.758229	0.786096	0.901208	0.909241			0.979169	0.974084	1.04282	1.04283
												0.757968	0.789394	0.90068	0.908985			0.979104	0.977705	1.04279	1.04325
												0.757777	0.795315	0.900075	0.903153			0.978992	0.974479	1.04222	1.04329
												0.757618	0.793607	0.899193	0.903154			0.978861	0.972259	1.04224	1.04361
												0.757473	0.787872	0.898635	0.903045			0.978778	0.97525	1.04225	1.04321
												0.757011	0.781502	0.898006	0.898279			0.978717	0.976736	1.04226	1.04264
												0.756843	0.78514	0.89751	0.900443			0.978666	0.973705	1.04228	1.04231
												0.756636	0.78313	0.896916	0.905106			0.978639	0.975757	1.04225	1.04208
												0.756442	0.787369	0.896396	0.903202			0.978559	0.977252	1.0423	1.04246
												0.756215	0.783981	0.895887	0.901711			0.978626	0.973769	1.04229	1.04284
												0.756046	0.789457	0.895322	0.903637			0.978685	0.97554	1.04229	1.0422
												0.755786	0.791943	0.894921	0.900176			0.978618	0.976639	1.04168	1.04275
												0.755547	0.787498	0.894415	0.900532			0.978456	0.972503	1.04176	1.04384
[truncated: 33,303 more rows]

## Sheet: Figure 4b
model	metric	XJTU batch 1	XJTU batch 2	XJTU batch 3	XJTU batch 4	XJTU batch 5	XJTU batch 6	TJU batch 1	TJU batch 2	TJU batch 3	MIT dataset	HUST dataset
Ours	MAE	0.00559507	0.0100549	0.00898046	0.00677795	0.0103859	0.00577189	0.0131934	0.00983422	0.0056216	0.00624042	0.00746639
Ours	MAE	0.00659895	0.0111018	0.00707649	0.00654412	0.00897066	0.00648836	0.0132832	0.0099519	0.00572182	0.0059864	0.00712682
Ours	MAE	0.00881389	0.010872	0.00768239	0.00610784	0.0106922	0.00617495	0.0125227	0.00972687	0.00582087	0.00615164	0.00733301
Ours	MAE	0.00570907	0.0101624	0.00784972	0.00639361	0.00933862	0.00569213	0.0147198	0.00970048	0.00590302	0.00639457	0.00744697
Ours	MAE	0.00858507	0.0115726	0.0090629	0.00588987	0.00861102	0.00559693	0.0129978	0.00959844	0.00587241	0.00603796	0.00699428
Ours	MAE	0.00522319	0.00991456	0.0097862	0.00599098	0.00764815	0.00554718	0.0146755	0.00998198	0.00660825	0.00634122	0.00738033
Ours	MAE	0.00556969	0.0108958	0.00814867	0.00725006	0.0110139	0.00588147	0.0139932	0.00980712	0.00680339	0.00612501	0.00800405
Ours	MAE	0.00515094	0.0107106	0.00795948	0.00732884	0.00951592	0.00651404	0.0128885	0.0092045	0.00620764	0.0060501	0.00788127
Ours	MAE	0.00734111	0.0109683	0.0069972	0.00584698	0.0111893	0.00585061	0.0136459	0.0096029	0.00711775	0.00617114	0.0078774
Ours	MAE	0.0057935	0.00968183	0.00681661	0.00708527	0.00884874	0.00539959	0.0130447	0.00958802	0.00607892	0.00626901	0.00815268
Ours	MAPE	0.00611198	0.0107123	0.00955934	0.00740327	0.0112407	0.00620241	0.0160536	0.0120672	0.00706307	0.00659201	0.00771038
Ours	MAPE	0.00730681	0.0118304	0.00756842	0.00715552	0.00978971	0.00694755	0.0160998	0.0122043	0.00740586	0.00632724	0.00727881
Ours	MAPE	0.00954794	0.0115203	0.00817251	0.00662221	0.0116213	0.00662191	0.0152378	0.0119001	0.00755335	0.00650036	0.0075438
Ours	MAPE	0.00633103	0.0108595	0.00834045	0.00699835	0.0102506	0.00609785	0.0178479	0.0118575	0.00767215	0.00675975	0.00767519
Ours	MAPE	0.00923319	0.012327	0.00978357	0.00643613	0.00940073	0.00601351	0.0157992	0.0117426	0.00734672	0.006342	0.00716051
Ours	MAPE	0.00575885	0.010527	0.0103836	0.00656245	0.00835466	0.00594943	0.0178738	0.012186	0.0086725	0.00669106	0.00755274
Ours	MAPE	0.00612207	0.0115869	0.00871701	0.007891	0.0118884	0.00631167	0.017032	0.0120072	0.0087738	0.006475	0.0082405
Ours	MAPE	0.00563783	0.0113389	0.0084857	0.00799751	0.0103228	0.0069734	0.0156401	0.0113	0.00794795	0.00639001	0.0081467
Ours	MAPE	0.00796862	0.0116733	0.00748391	0.00640001	0.0123074	0.00627777	0.0165548	0.011736	0.00931452	0.00651738	0.00815577
Ours	MAPE	0.00626959	0.0103621	0.007246	0.00771572	0.00970585	0.00578358	0.01578	0.0117204	0.00782022	0.00661782	0.00836984
Ours	RMSE	0.00893326	0.0115581	0.0109812	0.0108237	0.014444	0.0093943	0.0156601	0.0134904	0.00735417	0.00739248	0.00840369
Ours	RMSE	0.0101269	0.0130649	0.0088519	0.0112404	0.0133387	0.0104329	0.0155527	0.0134922	0.00751812	0.00720306	0.00843789
Ours	RMSE	0.0117316	0.0121133	0.00957462	0.00845486	0.0140546	0.0100176	0.0151429	0.0132109	0.00723012	0.00731945	0.00853159
Ours	RMSE	0.00892987	0.0120217	0.0097858	0.0107387	0.0129407	0.00928448	0.0165583	0.0129928	0.00776592	0.00755434	0.00844569
Ours	RMSE	0.0107776	0.0132484	0.0113991	0.010184	0.0121585	0.00940789	0.0154876	0.0129152	0.0075591	0.00733815	0.00817074
Ours	RMSE	0.00858093	0.0113599	0.0122186	0.00961362	0.0114152	0.00919541	0.0170168	0.0135037	0.00896051	0.00776668	0.00854934
Ours	RMSE	0.00899863	0.0126387	0.0100399	0.0116297	0.0152166	0.00959363	0.0162101	0.0132557	0.00871313	0.00731276	0.00910058
Ours	RMSE	0.0079477	0.0121131	0.00976093	0.0113423	0.0131407	0.0104887	0.0149056	0.0127496	0.00729337	0.00722001	0.008949
Ours	RMSE	0.00981459	0.0123669	0.00887709	0.0101497	0.0153971	0.0100387	0.0161726	0.0129852	0.00856116	0.00736949	0.00900156
Ours	RMSE	0.00825626	0.0113556	0.00848522	0.0108733	0.0130059	0.00882476	0.0151831	0.0129233	0.0079804	0.00752509	0.00926082
MLP	MAE	0.0148372	0.0312923	0.0267156	0.0249573	0.00929121	0.0254014	0.0137377	0.0129632	0.00977594	0.00851559	0.00737218
MLP	MAE	0.0360315	0.0209593	0.0126091	0.0137167	0.0223995	0.0283372	0.0173268	0.0103759	0.0060586	0.00696085	0.00757057
MLP	MAE	0.0253817	0.0320232	0.0109899	0.0233383	0.0261922	0.0140322	0.0132386	0.0105952	0.00627092	0.00681045	0.00748849
MLP	MAE	0.0184002	0.0250958	0.0182196	0.0096939	0.0272817	0.0177014	0.0200212	0.0119507	0.00870446	0.00693097	0.00773384
MLP	MAE	0.0218547	0.0250135	0.0241401	0.0175326	0.0169961	0.0142001	0.0142154	0.0123606	0.0120964	0.00772154	0.0079421
MLP	MAE	0.0231476	0.0176572	0.0110861	0.0113266	0.0224462	0.019688	0.013164	0.010802	0.0133206	0.00742763	0.00760302
MLP	MAE	0.0209131	0.0276737	0.0189788	0.0339877	0.00896709	0.0125513	0.0141252	0.0200709	0.013116	0.00636364	0.0103331
MLP	MAE	0.0360303	0.0229534	0.0202486	0.022217	0.0109954	0.0266244	0.017094	0.0106314	0.00771461	0.00815745	0.00694979
MLP	MAE	0.0222955	0.021509	0.0224458	0.0197633	0.0138852	0.0272754	0.0272258	0.0107849	0.0201377	0.00732747	0.00746123
MLP	MAE	0.0305137	0.0342558	0.0347264	0.012001	0.0105684	0.00996565	0.0203339	0.0113173	0.0186495	0.00824683	0.00728353
MLP	MAPE	0.0158883	0.03357	0.0276342	0.0265677	0.010035	0.0265821	0.0166714	0.0159214	0.012187	0.00901277	0.00758624
MLP	MAPE	0.0371854	0.0220134	0.0132623	0.0147156	0.0234073	0.0289465	0.0208294	0.0127002	0.00775027	0.00735023	0.00777927
MLP	MAPE	0.026608	0.0364634	0.0115647	0.0246184	0.0291093	0.0150434	0.0161672	0.0129762	0.00805421	0.00720346	0.00770978
MLP	MAPE	0.0193098	0.0268098	0.0190119	0.0105607	0.0283252	0.018486	0.0240396	0.0147356	0.0101087	0.00732518	0.00792894
MLP	MAPE	0.0228748	0.0260931	0.0274622	0.0186524	0.0190569	0.0147459	0.0172397	0.0151344	0.0146233	0.00817143	0.0081285
MLP	MAPE	0.0243282	0.018646	0.0118535	0.0122618	0.0252041	0.0206094	0.0160013	0.0132141	0.0169502	0.00785085	0.00782537
MLP	MAPE	0.0216931	0.0287718	0.019874	0.0353316	0.00975499	0.0132399	0.0170972	0.0245309	0.0171417	0.0067298	0.0108347
MLP	MAPE	0.0372144	0.0248478	0.0211975	0.0234155	0.0118635	0.0278946	0.0207177	0.013046	0.010272	0.00862634	0.00714704
MLP	MAPE	0.0238092	0.0226149	0.0233727	0.0209765	0.01521	0.0281619	0.0326846	0.0131952	0.0275403	0.00774517	0.00763488
MLP	MAPE	0.0313889	0.0353862	0.0356484	0.0127816	0.011357	0.010568	0.0244893	0.0139064	0.0250093	0.00870943	0.00749083
MLP	RMSE	0.0182837	0.0372263	0.0305758	0.0334967	0.0135875	0.0302308	0.0156268	0.0166026	0.0118853	0.0099222	0.0084941
MLP	RMSE	0.0376621	0.0227497	0.0144236	0.0175539	0.0251224	0.0326922	0.0197509	0.0139087	0.00718218	0.00807215	0.00873676
MLP	RMSE	0.026362	0.0455147	0.0131283	0.0273984	0.0311462	0.0194072	0.0153378	0.0138604	0.0075521	0.00792752	0.00848645
MLP	RMSE	0.0197163	0.0311447	0.0211113	0.0163265	0.0287366	0.0211881	0.0228751	0.0154216	0.0121367	0.00809408	0.00878012
MLP	RMSE	0.0250496	0.0273008	0.0339537	0.0216711	0.0281944	0.0198948	0.0162492	0.0155362	0.0156761	0.00896738	0.0091917
MLP	RMSE	0.0246993	0.020431	0.0129045	0.0164417	0.0311658	0.0234274	0.0159025	0.0143433	0.0156366	0.00865821	0.00871277
MLP	RMSE	0.0231558	0.0297597	0.0233354	0.0382407	0.0125585	0.0151453	0.0162085	0.0249368	0.0162187	0.00761584	0.0127356
MLP	RMSE	0.0400785	0.0293582	0.0253005	0.0251997	0.0147757	0.0345296	0.0196552	0.0139882	0.0104426	0.00933122	0.00787562
MLP	RMSE	0.0284173	0.0254178	0.0250234	0.023775	0.0178864	0.0299771	0.0320831	0.0141437	0.0247739	0.00856375	0.00844354
MLP	RMSE	0.0337046	0.0349361	0.0370335	0.0146349	0.0140201	0.0150547	0.0231852	0.0147418	0.0229106	0.00968149	0.00838646
CNN	MAE	0.0152822	0.0395812	0.0169662	0.012366	0.024817	0.0167669	0.0167817	0.0117347	0.00965502	0.00594241	0.00672722
CNN	MAE	0.0322211	0.0257867	0.0153704	0.0119342	0.0308043	0.0154135	0.0180969	0.0119223	0.00838552	0.00604758	0.00680743
CNN	MAE	0.0262022	0.020327	0.014726	0.0139457	0.0327718	0.0181628	0.0152028	0.0136042	0.0137615	0.00620426	0.00762395
CNN	MAE	0.0265023	0.0240819	0.0142029	0.0155267	0.0315567	0.0163018	0.0167908	0.0118392	0.00753159	0.00598329	0.00711315
CNN	MAE	0.0310157	0.0184745	0.0262597	0.0123269	0.0397274	0.0100687	0.0173246	0.0116195	0.00683407	0.00603106	0.00784847
CNN	MAE	0.0202701	0.0301685	0.0123588	0.0152657	0.0362737	0.0126376	0.0143639	0.0102506	0.00857691	0.00625941	0.00744506
CNN	MAE	0.0236629	0.0325462	0.0177847	0.0140737	0.0325557	0.0117231	0.0151451	0.0117474	0.0159062	0.00604585	0.00671545
CNN	MAE	0.022094	0.0303793	0.0118392	0.0162213	0.0255948	0.00996886	0.0176532	0.0124217	0.00606391	0.00621562	0.00671032
CNN	MAE	0.0171187	0.0269713	0.0169197	0.0152324	0.0232374	0.0144895	0.016793	0.0115306	0.0112587	0.00607345	0.00729976
CNN	MAE	0.0281288	0.0244087	0.0170703	0.0128025	0.0361757	0.0141303	0.0156748	0.0111074	0.0101534	0.00664737	0.00783179
CNN	MAPE	0.0166728	0.0448877	0.0178725	0.0134346	0.0271951	0.017911	0.0203602	0.0143463	0.0121201	0.00626148	0.00693702
CNN	MAPE	0.0361944	0.0274941	0.016617	0.0128365	0.0330047	0.0163622	0.0219236	0.0145554	0.0103372	0.00657159	0.00682229
CNN	MAPE	0.0290863	0.0220875	0.0160412	0.0150076	0.0378246	0.0191362	0.0184231	0.0165291	0.0170099	0.00654382	0.00784628
CNN	MAPE	0.0283912	0.0263758	0.01505	0.0168332	0.0357904	0.0173963	0.0202086	0.0143984	0.00943313	0.0063168	0.0073409
CNN	MAPE	0.0348861	0.020289	0.0289938	0.0133022	0.045333	0.0107147	0.0210839	0.0141687	0.00838191	0.00665185	0.0079178
CNN	MAPE	0.0223302	0.0327128	0.0132881	0.0164539	0.040095	0.0136039	0.0173546	0.012439	0.0110641	0.00660799	0.00771611
CNN	MAPE	0.0266191	0.0351498	0.0193157	0.0151375	0.0362807	0.0124761	0.01822	0.0142835	0.0204948	0.00637872	0.0069202
CNN	MAPE	0.0246414	0.0331356	0.0128639	0.0174622	0.028099	0.0106779	0.0214109	0.0152167	0.00766624	0.00634806	0.00690929
CNN	MAPE	0.0188654	0.0289314	0.0184031	0.0161141	0.0254664	0.0154974	0.0202206	0.0140548	0.0145081	0.00681526	0.00753127
CNN	MAPE	0.0321242	0.0265125	0.0183124	0.0137772	0.0404811	0.0149913	0.0190536	0.0134954	0.0126763	0.00696417	0.00805686
CNN	RMSE	0.0201623	0.0522976	0.0215183	0.0171304	0.0333281	0.0243585	0.021038	0.0149457	0.0122098	0.00720724	0.00825848
CNN	RMSE	0.0450229	0.0322711	0.0217151	0.0183211	0.0458233	0.0213871	0.0228398	0.0148645	0.0115487	0.00754758	0.00806663
CNN	RMSE	0.0362696	0.0276707	0.0190714	0.0184821	0.0511028	0.024905	0.0193543	0.0175312	0.0176296	0.00762696	0.00895911
CNN	RMSE	0.0337357	0.0303055	0.0180043	0.0212869	0.0471105	0.021956	0.0214093	0.0146358	0.00945828	0.00729568	0.00868923
CNN	RMSE	0.0395734	0.024762	0.0330621	0.0163624	0.0535579	0.0135122	0.021675	0.0145414	0.00908123	0.00752015	0.00886628
CNN	RMSE	0.0273003	0.0407537	0.0162691	0.0207488	0.057574	0.0188683	0.0183387	0.0129383	0.0111706	0.00757055	0.00906692
CNN	RMSE	0.0345899	0.0401629	0.0228491	0.0192558	0.0473051	0.0160662	0.0188268	0.014714	0.0194002	0.00730099	0.00830605
CNN	RMSE	0.0298517	0.038931	0.0152318	0.0218345	0.0376752	0.0141808	0.0230779	0.0154894	0.00776374	0.00726781	0.00818235
CNN	RMSE	0.0245615	0.0341803	0.0214741	0.0188163	0.030324	0.0197355	0.0211956	0.0148789	0.0144853	0.00790291	0.00895002
CNN	RMSE	0.0387279	0.0302826	0.0230549	0.0167433	0.0496676	0.0187871	0.0199878	0.0140882	0.0126446	0.00796224	0.00952787

## Sheet: Figure 5b
experiment	RMSE	model	train num
1	0.0353997	Ours	1
2	0.0487193	Ours	1
3	0.0834759	Ours	1
4	0.0322508	Ours	1
5	0.0518625	Ours	1
6	0.0284577	Ours	1
7	0.0665548	Ours	1
8	0.0356361	Ours	1
9	0.0530388	Ours	1
10	0.0500553	Ours	1
1	0.0442696	MLP	1
2	0.0707274	MLP	1
3	0.124033	MLP	1
4	0.0492341	MLP	1
5	0.0434777	MLP	1
6	0.0408166	MLP	1
7	0.104392	MLP	1
8	0.0460161	MLP	1
9	0.112635	MLP	1
10	0.0462727	MLP	1
1	0.1538	CNN	1
2	0.166296	CNN	1
3	0.231071	CNN	1
4	0.12586	CNN	1
5	0.112341	CNN	1
6	0.142153	CNN	1
7	0.153216	CNN	1
8	0.235404	CNN	1
9	0.109598	CNN	1
10	0.12012	CNN	1
1	0.0206215	Ours	2
2	0.0248113	Ours	2
3	0.0251431	Ours	2
4	0.0199022	Ours	2
5	0.0249221	Ours	2
6	0.0160437	Ours	2
7	0.0171195	Ours	2
8	0.0151741	Ours	2
9	0.0201668	Ours	2
10	0.0181937	Ours	2
1	0.0452218	MLP	2
2	0.0446464	MLP	2
3	0.0553563	MLP	2
4	0.0497717	MLP	2
5	0.0555924	MLP	2
6	0.0365834	MLP	2
7	0.0520806	MLP	2
8	0.0370632	MLP	2
9	0.0230021	MLP	2
10	0.0612313	MLP	2
1	0.078811	CNN	2
2	0.0906845	CNN	2
3	0.0887756	CNN	2
4	0.0786548	CNN	2
5	0.120485	CNN	2
6	0.0770224	CNN	2
7	0.0955773	CNN	2
8	0.0666736	CNN	2
9	0.0863196	CNN	2
10	0.141629	CNN	2
1	0.0193253	Ours	3
2	0.0179774	Ours	3
3	0.0173541	Ours	3
4	0.0157115	Ours	3
5	0.0200665	Ours	3
6	0.0183252	Ours	3
7	0.0179075	Ours	3
8	0.0214903	Ours	3
9	0.0164035	Ours	3
10	0.0166528	Ours	3
1	0.0250798	MLP	3
2	0.0315501	MLP	3
3	0.0326688	MLP	3
4	0.0209684	MLP	3
5	0.030889	MLP	3
6	0.0438143	MLP	3
7	0.0305246	MLP	3
8	0.0247849	MLP	3
9	0.0209388	MLP	3
10	0.0256765	MLP	3
1	0.0545329	CNN	3
2	0.0593496	CNN	3
3	0.053734	CNN	3
4	0.0436976	CNN	3
5	0.10106	CNN	3
6	0.0493634	CNN	3
7	0.0493551	CNN	3
8	0.0624697	CNN	3
9	0.0814434	CNN	3
10	0.0628215	CNN	3
1	0.017647	Ours	4
2	0.0177305	Ours	4
3	0.0190815	Ours	4
4	0.0151825	Ours	4
5	0.0164537	Ours	4
6	0.0164041	Ours	4
7	0.016523	Ours	4
8	0.0181598	Ours	4
9	0.0181462	Ours	4
10	0.0175351	Ours	4
1	0.0203541	MLP	4
2	0.0253208	MLP	4
3	0.015401	MLP	4
4	0.0266583	MLP	4
5	0.0459873	MLP	4
6	0.0228658	MLP	4
7	0.0370469	MLP	4
8	0.0201891	MLP	4
9	0.0236886	MLP	4
10	0.050904	MLP	4
1	0.0439856	CNN	4
2	0.0540979	CNN	4
3	0.0767018	CNN	4
4	0.0698839	CNN	4
5	0.0510606	CNN	4
6	0.0433669	CNN	4
7	0.0526418	CNN	4
8	0.0407527	CNN	4
9	0.045528	CNN	4
10	0.0426921	CNN	4

## Sheet: Figure 5a
experiment	RMSE	model	train num
1	0.0237556	Ours	1
2	0.0177615	Ours	1
3	0.0106132	Ours	1
4	0.0211109	Ours	1
5	0.0243416	Ours	1
6	0.0127232	Ours	1
7	0.0123538	Ours	1
8	0.0167478	Ours	1
9	0.0138218	Ours	1
10	0.0302753	Ours	1
1	0.039501	MLP	1
2	0.013491	MLP	1
3	0.0273204	MLP	1
4	0.0555671	MLP	1
5	0.0438744	MLP	1
6	0.0494471	MLP	1
7	0.0840539	MLP	1
8	0.0230081	MLP	1
9	0.0291589	MLP	1
10	0.0249164	MLP	1
1	0.0822827	CNN	1
2	0.0995113	CNN	1
3	0.108409	CNN	1
4	0.0683833	CNN	1
5	0.0547691	CNN	1
6	0.0879627	CNN	1
7	0.123832	CNN	1
8	0.147871	CNN	1
9	0.0729953	CNN	1
10	0.103358	CNN	1
1	0.0100729	Ours	2
2	0.0146763	Ours	2
3	0.0132733	Ours	2
4	0.00988951	Ours	2
5	0.0164556	Ours	2
6	0.00935027	Ours	2
7	0.0149527	Ours	2
8	0.0210441	Ours	2
9	0.00966696	Ours	2
10	0.0147408	Ours	2
1	0.0242049	MLP	2
2	0.0320875	MLP	2
3	0.0349282	MLP	2
4	0.0371098	MLP	2
5	0.0364785	MLP	2
6	0.0241043	MLP	2
7	0.0384878	MLP	2
8	0.0223655	MLP	2
9	0.0221367	MLP	2
10	0.0318829	MLP	2
1	0.0904921	CNN	2
2	0.0671808	CNN	2
3	0.0708669	CNN	2
4	0.103457	CNN	2
5	0.0628013	CNN	2
6	0.0942019	CNN	2
7	0.0839043	CNN	2
8	0.101028	CNN	2
9	0.0740599	CNN	2
10	0.078096	CNN	2
1	0.00960539	Ours	3
2	0.0084788	Ours	3
3	0.0110632	Ours	3
4	0.00895688	Ours	3
5	0.00769605	Ours	3
6	0.01055	Ours	3
7	0.00930202	Ours	3
8	0.00916831	Ours	3
9	0.00949818	Ours	3
10	0.0117333	Ours	3
1	0.0187131	MLP	3
2	0.0160556	MLP	3
3	0.0290334	MLP	3
4	0.0335042	MLP	3
5	0.043061	MLP	3
6	0.0414808	MLP	3
7	0.0566287	MLP	3
8	0.0707561	MLP	3
9	0.0394723	MLP	3
10	0.0347104	MLP	3
1	0.064574	CNN	3
2	0.056868	CNN	3
3	0.0519846	CNN	3
4	0.0667955	CNN	3
5	0.0735953	CNN	3
6	0.0478356	CNN	3
7	0.0485695	CNN	3
8	0.108373	CNN	3
9	0.0917734	CNN	3
10	0.0561263	CNN	3
1	0.00805062	Ours	4
2	0.00708932	Ours	4
3	0.00684738	Ours	4
4	0.0080204	Ours	4
5	0.00865019	Ours	4
6	0.00689903	Ours	4
7	0.00791397	Ours	4
8	0.00903056	Ours	4
9	0.00559549	Ours	4
10	0.00791591	Ours	4
1	0.0252417	MLP	4
2	0.030616	MLP	4
3	0.0421206	MLP	4
4	0.0276944	MLP	4
5	0.0392689	MLP	4
6	0.0306835	MLP	4
7	0.0321864	MLP	4
8	0.0316612	MLP	4
9	0.0321186	MLP	4
10	0.0350097	MLP	4
1	0.0595107	CNN	4
2	0.0624764	CNN	4
3	0.0457188	CNN	4
4	0.061994	CNN	4
5	0.0922883	CNN	4
6	0.0704218	CNN	4
7	0.0640457	CNN	4
8	0.0662088	CNN	4
9	0.0762413	CNN	4
10	0.0483799	CNN	4

## Sheet: Figure S5
train num	model	experiment	batch 1	batch 2	batch 3	batch 4	batch 5	batch 6
1	Ours	1	0.0237556	0.0592634	0.0209096	0.0495298	0.34161	0.010903
1	Ours	2	0.0177615	0.0379183	0.0175384	0.0170179	0.143542	0.0120214
1	Ours	3	0.0106132	0.0468967	0.0215249	0.0198962	0.116793	0.0134151
1	Ours	4	0.0211109	0.0393454	0.0244567	0.0175995	0.127837	0.0135352
1	Ours	5	0.0243416	0.0702549	0.0197159	0.013182	0.153067	0.012863
1	Ours	6	0.0127232	0.0430184	0.0255534	0.0107707	0.118941	0.021854
1	Ours	7	0.0123538	0.0587556	0.0422608	0.0189374	0.0837073	0.0120671
1	Ours	8	0.0167478	0.0454353	0.0172295	0.0164039	0.165938	0.0136804
1	Ours	9	0.0138218	0.0476277	0.0308215	0.0147863	0.126043	0.0117325
1	Ours	10	0.0302753	0.0675649	0.0414688	0.0204122	0.101473	0.0126295
1	MLP	1	0.039501	0.0641242	0.0494412	0.0155676	0.16275	0.041181
1	MLP	2	0.013491	0.258394	0.0239825	0.0308648	0.262176	0.0513647
1	MLP	3	0.0273204	0.246603	0.0296134	0.0646178	0.0758292	0.022815
1	MLP	4	0.0555671	0.0902005	0.0410361	0.0214824	0.281695	0.016311
1	MLP	5	0.0438744	0.0605186	0.0242867	0.0196803	0.0787113	0.0173645
1	MLP	6	0.0494471	0.0791271	0.0344012	0.0319808	0.162406	0.0634889
1	MLP	7	0.0840539	0.0903229	0.0350279	0.0300726	0.0356302	0.0311342
1	MLP	8	0.0230081	0.0778107	0.0281765	0.0478778	0.0729461	0.0343785
1	MLP	9	0.0291589	0.0708727	0.0315755	0.01717	0.174056	0.0195122
1	MLP	10	0.0249164	0.166316	0.0811316	0.0219702	0.246854	0.0532183
1	CNN	1	0.0822827	0.151876	0.185136	0.153704	0.240505	0.157913
1	CNN	2	0.0995113	0.230203	0.190772	0.0882669	0.302254	0.151762
1	CNN	3	0.108409	0.899625	0.11397	0.115522	0.316151	0.106641
1	CNN	4	0.0683833	0.212529	0.144313	0.115232	0.181296	0.107208
1	CNN	5	0.0547691	0.254552	0.188456	0.0701866	0.189409	0.119912
1	CNN	6	0.0879627	0.221091	0.126521	0.0863842	0.298685	0.166547
1	CNN	7	0.123832	0.197469	0.216371	0.154152	0.249704	0.172651
1	CNN	8	0.147871	0.44666	0.155849	0.114995	0.173009	0.174114
1	CNN	9	0.0729953	0.15873	0.0857245	0.117697	0.120166	0.156996
1	CNN	10	0.103358	0.141939	0.11309	0.114104	0.243827	0.262968
2	Ours	1	0.0100729	0.0278174	0.0102634	0.0116403	0.0202065	0.0112578
2	Ours	2	0.0146763	0.0204261	0.0123269	0.0100314	0.0213537	0.0133194
2	Ours	3	0.0132733	0.0303966	0.012208	0.0103627	0.0174381	0.0123575
2	Ours	4	0.00988951	0.0258011	0.0117958	0.00830871	0.011927	0.0117918
2	Ours	5	0.0164556	0.0233267	0.0102947	0.0098561	0.0309943	0.00961097
2	Ours	6	0.00935027	0.0231617	0.0133432	0.010051	0.0162286	0.0104724
2	Ours	7	0.0149527	0.0343214	0.0097597	0.00897431	0.0174577	0.0141912
2	Ours	8	0.0210441	0.0254809	0.0122001	0.00977784	0.0108287	0.0135357
2	Ours	9	0.00966696	0.0211196	0.0100963	0.0117027	0.0169688	0.0105498
2	Ours	10	0.0147408	0.0303521	0.00944163	0.0118886	0.0206406	0.0128928
2	MLP	1	0.0242049	0.0893223	0.0266834	0.0141041	0.0537778	0.0253161
2	MLP	2	0.0320875	0.062812	0.0226083	0.0258137	0.0397306	0.0256772
2	MLP	3	0.0349282	0.0990634	0.0492786	0.0342199	0.0332436	0.0146163
2	MLP	4	0.0371098	0.0253973	0.0322649	0.0289497	0.0403282	0.0172345
2	MLP	5	0.0364785	0.0532044	0.0246453	0.0333949	0.0436248	0.0259848
2	MLP	6	0.0241043	0.0412282	0.0442325	0.0211565	0.0372852	0.0326339
2	MLP	7	0.0384878	0.0654513	0.0293371	0.0233634	0.025815	0.0239944
2	MLP	8	0.0223655	0.0944569	0.0273815	0.0161231	0.0417116	0.0215266
2	MLP	9	0.0221367	0.0648423	0.0291773	0.027724	0.0407835	0.0181597
2	MLP	10	0.0318829	0.0333747	0.0266543	0.0264656	0.0355336	0.0254052
2	CNN	1	0.0904921	0.0967348	0.0700744	0.0615565	0.118256	0.0562895
2	CNN	2	0.0671808	0.157658	0.0699193	0.0689678	0.137573	0.0630583
2	CNN	3	0.0708669	0.108543	0.0657864	0.0610316	0.104886	0.0949341
2	CNN	4	0.103457	0.112195	0.0513401	0.0954054	0.125562	0.0449212
2	CNN	5	0.0628013	0.19518	0.0641419	0.0524856	0.125918	0.068567
2	CNN	6	0.0942019	0.173696	0.0717233	0.0676383	0.0919655	0.0725135
2	CNN	7	0.0839043	0.13125	0.0693953	0.0644547	0.129059	0.0571835
2	CNN	8	0.101028	0.158996	0.0617083	0.0682254	0.106368	0.0594846
2	CNN	9	0.0740599	0.165978	0.0743438	0.08376	0.0925252	0.0499231
2	CNN	10	0.078096	0.168503	0.060702	0.101996	0.178306	0.0592149
3	Ours	1	0.00960539	0.0126055	0.010862	0.0106852	0.0284154	0.00793396
3	Ours	2	0.0084788	0.0117768	0.0120214	0.0105711	0.0167048	0.0075408
3	Ours	3	0.0110632	0.0111608	0.010819	0.012052	0.021051	0.00986066
3	Ours	4	0.00895688	0.0112584	0.00961544	0.00969296	0.0147054	0.0129258
3	Ours	5	0.00769605	0.0105417	0.00894367	0.0112765	0.0181771	0.0074341
3	Ours	6	0.01055	0.00942899	0.0103978	0.0105496	0.0240043	0.00812617
3	Ours	7	0.00930202	0.0147444	0.010462	0.00995946	0.0155584	0.00867603
3	Ours	8	0.00916831	0.0143615	0.0122029	0.00912218	0.0171844	0.00939541
3	Ours	9	0.00949818	0.0104869	0.00974025	0.0118371	0.0162167	0.00783422
3	Ours	10	0.0117333	0.012947	0.0102064	0.0103093	0.0174159	0.00855327
3	MLP	1	0.0187131	0.0258884	0.0321211	0.0303253	0.0343893	0.031869
3	MLP	2	0.0160556	0.036735	0.0371033	0.0209537	0.068195	0.0232556
3	MLP	3	0.0290334	0.0312714	0.0459937	0.0258914	0.0326452	0.0231335
3	MLP	4	0.0335042	0.0373125	0.018103	0.0315926	0.0385354	0.0358185
3	MLP	5	0.043061	0.0280068	0.0227556	0.0325415	0.0343486	0.0310599
3	MLP	6	0.0414808	0.0347727	0.0293697	0.0357127	0.026327	0.0292518
3	MLP	7	0.0566287	0.0187062	0.0351651	0.0211211	0.0284923	0.021458
3	MLP	8	0.0707561	0.0267367	0.0287506	0.0115616	0.0437067	0.0234393
3	MLP	9	0.0394723	0.0447742	0.0169146	0.0178775	0.0526535	0.0236342
3	MLP	10	0.0347104	0.02373	0.0376834	0.0233731	0.0304941	0.0210311
3	CNN	1	0.064574	0.0780918	0.0485516	0.0446728	0.178321	0.0416382
3	CNN	2	0.056868	0.10381	0.0380189	0.0523932	0.111133	0.0313558
3	CNN	3	0.0519846	0.134137	0.03883	0.0471879	0.135661	0.0549655
3	CNN	4	0.0667955	0.109719	0.0426496	0.0517534	0.102501	0.0390716
3	CNN	5	0.0735953	0.145477	0.0506933	0.0391743	0.111284	0.0527359
3	CNN	6	0.0478356	0.126563	0.0373528	0.037741	0.086855	0.0435953
3	CNN	7	0.0485695	0.110754	0.0383547	0.0337608	0.0991918	0.0350144
3	CNN	8	0.108373	0.101264	0.0478152	0.0508302	0.099647	0.0421165
3	CNN	9	0.0917734	0.11107	0.0551184	0.0363526	0.106488	0.0634439
3	CNN	10	0.0561263	0.144156	0.0528913	0.0327584	0.104659	0.0330831
4	Ours	1	0.00805062	0.0155038	0.00964063	0.00892165	0.0294214	0.0102237
4	Ours	2	0.00708932	0.0122029	0.0109836	0.00948224	0.0158491	0.0100453
4	Ours	3	0.00684738	0.0125352	0.0116089	0.0101082	0.0170377	0.010847
4	Ours	4	0.0080204	0.011097	0.00923722	0.00911818	0.0147349	0.010392
4	Ours	5	0.00865019	0.0109695	0.00987794	0.00930155	0.0172986	0.0112627
4	Ours	6	0.00689903	0.0114503	0.0098755	0.00982047	0.0152871	0.010777
4	Ours	7	0.00791397	0.0161746	0.0109227	0.0112495	0.0146969	0.0109569
4	Ours	8	0.00903056	0.0113964	0.00984156	0.00929946	0.0143535	0.0124919
4	Ours	9	0.00559549	0.0148488	0.0102282	0.00890709	0.0171859	0.00987609
4	Ours	10	0.00791591	0.0139148	0.00995606	0.0109593	0.0119851	0.0101437
4	MLP	1	0.0252417	0.0259637	0.0257475	0.0160727	0.0380838	0.016437
4	MLP	2	0.030616	0.0442758	0.0349587	0.0114326	0.0472369	0.0199578
4	MLP	3	0.0421206	0.0500275	0.0496741	0.0198743	0.0402863	0.0177342
4	MLP	4	0.0276944	0.0300748	0.0426418	0.0278234	0.0336912	0.0318006
4	MLP	5	0.0392689	0.0233626	0.0266099	0.0232344	0.0308264	0.0235939
4	MLP	6	0.0306835	0.0247093	0.0308168	0.0283226	0.0229976	0.0216613
4	MLP	7	0.0321864	0.027198	0.0248102	0.0349237	0.0221951	0.046306
4	MLP	8	0.0316612	0.0307737	0.0321364	0.0222994	0.0423047	0.0251654
4	MLP	9	0.0321186	0.0289429	0.0207523	0.0323583	0.0402894	0.0165494
4	MLP	10	0.0350097	0.0440766	0.0359569	0.0135419	0.0310302	0.0213934
4	CNN	1	0.0595107	0.0895666	0.0396016	0.0264348	0.125506	0.0272562
4	CNN	2	0.0624764	0.0594836	0.0278876	0.0238225	0.0845157	0.0336491
4	CNN	3	0.0457188	0.0875379	0.0320171	0.0338443	0.0918967	0.0345297
4	CNN	4	0.061994	0.109553	0.0363643	0.0384608	0.124303	0.0338511
4	CNN	5	0.0922883	0.0647142	0.0361838	0.0229501	0.0840571	0.0304746
4	CNN	6	0.0704218	0.106394	0.0429064	0.0340204	0.104343	0.0311808
4	CNN	7	0.0640457	0.051702	0.043658	0.0283875	0.0846926	0.0373902
4	CNN	8	0.0662088	0.110902	0.0307062	0.0291186	0.0639557	0.0339537
4	CNN	9	0.0762413	0.0841964	0.0264815	0.0302172	0.104742	0.0294554
4	CNN	10	0.0483799	0.0975465	0.0243753	0.0312848	0.10332	0.0268914
